# Supplementary material for: Advancements in ecological niche models for forest adaptation to climate change: a comprehensive review
Source: Biol Rev Camb Philos Soc. 2025 Apr 3;100(4):1754–81. doi: 10.1111/brv.70023 (PMC12227795; doi:10.1111/brv.70023)
Supplement: Supplementary file 1 — Data S1. Full list of articles identified by our search and information derived from each article. [file BRV-100-1754-s004.xlsx]

## Sheet: Sheet1
ID	Authors	Year	Article Title	Journal	Species Studied	# of Species	Future Climate Scenario	Area	Continent	Habitat Change	Algorithm/Model	Research Content type	Range Shift	Formatted Authors	Year_Modified
1	Almeida, A. M. Martins, M. J. Campagnolo, M. L. Fernandez, P. Albuquerque, T. Gerassis, S. Goncalves, J. C. Ribeiro, M. M.	2022	Prediction scenarios of past, present, and future environmental suitability for the Mediterranean species Arbutus unedo L	Sci Rep	Arbutus unedo L.	1	RCP4.5, RCP8.5	Mediterranean	Europe	d	MaxEnt	conservation	north	Almeida et al.	2022
2	Ames-Martinez, F. N. Luna-Vega, I. Dieringer, G. Rodriguez-Ramirez, E. C.	2022	The effect of climate change on Arcto-Tertiary Mexican beech forests: Exploring their past, present, and future distribution	Ecol Evol	Fagus mexicana Martínez	1	SSP 3- 7.0, SSP 5- 8.5	eastern Mexico	North America	d	MaxEnt	conservation	upslope	Ames-Martinez et al.	2022
3	Balima, L. H. Nacoulma, B. M. I. Da, S. S. Ouedraogo, A. Soro, D. Thiombiano, A.	2022	Impacts of climate change on the geographic distribution of African oak tree (Afzelia africana Sm.) in Burkina Faso, West Africa	Heliyon	Afzelia africana Sm	1	RCP 4.5, RCP 8.5	West Africa	Africa	d	MaxEnt	conservation	south	Balima et al.	2022
4	Boulanger, Y. Pascual, J. Bouchard, M. D'Orangeville, L. Perie, C. Girardin, M. P.	2022	Multi-model projections of tree species performance in Quebec, Canada under future climate change	Glob Chang Biol	Picea mariana (Mill.) Britton Sterns & Poggenburgh (black spruce), Abies balsamea (L.) Mill. (balsam fir), Acer saccharum Marsh. (sugar maple), Betula alleghaniensis Britton (yellow birch), Pinus banksiana Lambert (jack pine), Populus tremuloides Michaux (trembling aspen).	6	RCP 4.5, RCP 8.5	mainland Québec	North America	varies	multiple	model comparison	north	Boulanger et al.	2022
5	Elias, W. C. Sintayehu, D. W. Arbo, B. F. Hadera, A. K.	2022	Modelling the distribution of Oxytenanthera abyssinica (A. Richard) under changing climate: implications for future dryland ecosystem restoration	Heliyon	Oxytenanthera abyssinica (A. Richard)	1	RCP2.6, RCP4.5, RCP6, RCP8.5	central Africa	Africa	i	ensemble models [5 SDM models including Multivariate Adaptive Regression Splines (MARS; regression-based), Boosted Regression Trees (BRT; boosting), Multilayer Perceptron Network (MLP; neural network), Random Forest (RF; machine learning-based), and Support Vector Machine (SVM)]	model comparison		Elias et al.	2022
6	Fyllas, N. M. Koufaki, T. Sazeides, C. I. Spyroglou, G. Theodorou, K.	2022	Potential Impacts of Climate Change on the Habitat Suitability of the Dominant Tree Species in Greece	Plants (Basel)	Abies cephalonica, Abies borisii-regis, 67, Pinus brutia, 38, Pinus halepensis, 1181, Pinus nigra, 2041, Quercus ilex, 2455, Quercus pubescens, 1896, Quercus frainetto, 209, Fagus sylvatica, 6634	9	SSP1-2.6, SSP5-8.5	Greece	Europe	varies	MaxEnt	conservation	north	Fyllas et al.	2022
7	Gao, X. Liu, J. Huang, Z.	2022	The impact of climate change on the distribution of rare and endangered tree Firmiana kwangsiensis using the Maxent modeling	Ecol Evol	Firmiana kwangsiensis	1	SSP1-2.6, SSP5-8.5	Guangxi	Asia	i	MaxEnt	conservation	north then east	Gao, X., Liu, J. & Huang, Z.	2022
8	Geng, W. Li, Y. Sun, D. Li, B. Zhang, P. Chang, H. Rong, T. Liu, Y. Shao, J. Liu, Z. Zhu, H. Lou, Y. Wang, Q. Zhang, J.	2022	Prediction of the potential geographical distribution of Betula platyphylla Suk. in China under climate change scenarios	PLoS One	Betula platyphylla Suk.	1	RCP2.6, RCP4.5, RCP6, RCP8.5	China	Asia	varies	MaxEnt	approach		Geng et al.	2022
9	Li, Y. Shao, W. Jiang, J.	2022	Predicting the potential global distribution of Sapindus mukorossi under climate change based on MaxEnt modelling	Environ Sci Pollut Res Int	Sapindus mukorossi	1	SSP1-2.6, SSP2-4.5, SSP3-7.0 , SSP5-8.5	global	global	d	MaxEnt	conservation	northwest	Li et al	2022b
10	Lyam, P. T. Duque-Lazo, J. Hauenschild, F. Schnitzler, J. Muellner-Riehl, A. N. Greve, M. Ndangalasi, H. Myburgh, A. Durka, W.	2022	Climate change will disproportionally affect the most genetically diverse lineages of a widespread African tree species	Sci Rep	Senegalia senegal	1	RCP4.5, RCP6, RCP8.5	Africa	Africa	d	ensemble models (Biomod2)	conservation		Lyam et al.	2022
11	Wang, Y. Ma, X. Lu, Y. Hu, X. Lou, L. Tong, Z. Zhang, J.	2022	Assessing the current genetic structure of 21 remnant populations and predicting the impacts of climate change on the geographic distribution of Phoebe sheareri in southern China	Sci Total Environ	Phoebe sheareri	1	RCP2.6, RCP8.5	China	Asia	i	MaxEnt	conservation	north	Wang et al.	2022
12	Yang, J. Jiang, P. Huang, Y. Yang, Y. Wang, R. Yang, Y.	2022	Potential geographic distribution of relict plant Pteroceltis tatarinowii in China under climate change scenarios	PLoS One	Pteroceltis tatarinowii	1	RCP2.6, RCP8.5	China	Asia	i	MaxEnt	conservation	north	Yang et al.	2022a
13	Long, T. Tang, J. Pilfold, N. W. Zhao, X. Dong, T.	2021	Predicting range shifts of Davidia involucrata Ball. under future climate change	Ecol Evol	Davidia involucrate	1	RCP2.6, RCP8.5	China	Asia	d	ensemble models (Biomod2) [: generalized additive models (GAMs), generalized linear models (GLMs), random forest (RF), classification tree analysis (CTA), flexible discriminant analysis (FDA), artificial neural networks (ANNs), surface range envelope (SRE), generalized boosted models (GBMs), multivariate adaptive regression splines (MARSs), and maximum entropy (MaxEnt)]	approach		Long et al.	2021
14	Guan, B. Gao, J. Chen, W. Gong, X. Ge, G.	2021	The Effects of Climate Change on Landscape Connectivity and Genetic Clusters in a Small Subtropical and Warm-Temperate Tree	Front Plant Sci	Cornus kousa subsp. chinensis	1	RCP4.5, RCP8.5	China	Asia	d	ensemble models (Biomod2) [: generalized additive models (GAMs), generalized linear models (GLMs), random forest (RF), classification tree analysis (CTA), flexible discriminant analysis (FDA), artificial neural networks (ANNs), surface range envelope (SRE), generalized boosted models (GBMs), multivariate adaptive regression splines (MARSs), and maximum entropy (MaxEnt)]	conservation		Guan et al.	2021
15	Liu, J. Wang, L. Sun, C. Xi, B. Li, D. Chen, Z. He, Q. Weng, X. Jia, L.	2021	Global distribution of soapberries (Sapindus L.) habitats under current and future climate scenarios	Sci Rep	Sapindus	1	SSP1-2.6, SSP2-4.5, SSP3-7.0 , SSP5-8.5	global	global	i	MaxEnt	conservation		Liu et al.	2021
16	Pang, S. E. H. De Alban, J. D. T. Webb, E. L.	2021	Effects of climate change and land cover on the distributions of a critical tree family in the Philippines	Sci Rep	D. gracilis; D. grandiflorus; D. hasseltii; D. kunstleri; D. validus; H. acuminata; H. malibato; H. plagata; S. almon; S. assamica; S. astylosa; S. contorta; S. guiso; S. hopeifolia; S. ovata; S. palosapis; S. polysperma; S. virescens; V. pachyphylla;	19	RCP4.5, RCP8.5	Philippines	Asia	d	MaxEnt	conservation	north	Pang et al.	2021
17	Salva-Catarineu, M. Romo, A. Mazur, M. Zielinska, M. Minissale, P. Donmez, A. A. Boratynska, K. Boratynski, A.	2021	Past, present, and future geographic range of the relict Mediterranean and Macaronesian Juniperus phoenicea complex	Ecol Evol	Juniperus phoenicea; J. turbinata; J. canariensis	3	RCP2.6, RCP8.5	Mediterranean	Europe	d	MaxEnt	conservation		Salva-Catarineu et al.	2021
18	Sampayo-Maldonado, S. Ordonez-Salanueva, C. A. Mattana, E. Way, M. Castillo-Lorenzo, E. Davila-Aranda, P. D. Lira-Saade, R. Tellez-Valdes, O. Rodriguez-Arevalo, N. I. Ulian, T. Flores-Ortiz, C. M.	2021	Thermal Niche for Seed Germination and Species Distribution Modelling of Swietenia macrophylla King (Mahogany) under Climate Change Scenarios	Plants (Basel)	Swietenia macrophylla	1	RCP2.6, RCP8.5	eastern Mexico	North America	d	MaxEnt	conservation	north	Sampayo-Maldonado et al.	2021
19	Zhang, W. P. Hu, Y. Y. Li, Z. H. Feng, X. P. Li, D. W.	2021	Predicting suitable distribution areas of Juniperus przewalskii in Qinghai Province under climate change scenarios	Ying Yong Sheng Tai Xue Bao	Juniperus przewalskii	1	SSP1-2.6, SSP2-4.5 , SSP5-8.5	Qinghai, china	Asia	d	MaxEnt	conservation		Zhang et al.	2021
20	Gomez-Pineda, E. Saenz-Romero, C. Ortega-Rodriguez, J. M. Blanco-Garcia, A. Madrigal-Sanchez, X. Lindig-Cisneros, R. Lopez-Toledo, L. Pedraza-Santos, M. E. Rehfeldt, G. E.	2020	Suitable climatic habitat changes for Mexican conifers along altitudinal gradients under climatic change scenarios	Ecol Appl	Pinus hartwegii; Abies religiosa; P. pseudostrobus; P. devoniana; P. oocarpa,	5	RCP6.0	middle Mexico	North America	d	RF	conservation		Gomez-Pineda et al.	2020
21	Osland, M. J. Feher, L. C.	2020	Winter climate change and the poleward range expansion of a tropical invasive tree (Brazilian pepper-Schinus terebinthifolius)	Glob Chang Biol	Schinus terebinthifolius	1	plus 2°C, 4°C, and 6°C scenarios	Florida, USA	North America	i	Logistic model	conservation		Osland, M. J. & Feher, L. C.	2020
22	Wu, J.	2020	Risk and Uncertainty of Losing Suitable Habitat Areas Under Climate Change Scenarios: A Case Study for 109 Gymnosperm Species in China	Environ Manage		109	RCP2.6, RCP4.5, RCP6, RCP8.5	China	Asia	d	Cauchy Membership Functions	conservation	north	Wu J.	2020
23	Ahmadi, K. Alavi, S. J. Amiri, G. Z. Hosseini, S. M. Serra-Diaz, J. M. Svenning, J. C.	2020	The potential impact of future climate on the distribution of European yew (Taxus baccata L.) in the Hyrcanian Forest region (Iran)	Int J Biometeorol	Taxus baccata	1	RCP2.6, RCP4.5, RCP6.0, RCP8.5	Iran	Europe	d	ensemble models [10 generalized additive models (GAM), boosted regression trees (BRT), random forest (RF), maximum entropy (Maxent), Surface Range Envelope (SRE), generalized linear models (GLM), artificial neural network (ANN), Multivariate adaptive regression splines (MARS), flexible discriminant analysis (FDA), and classification tree analysis (CTA)]	approach		Ahmadi et al.	2020
24	Arenas-Castro, S. Goncalves, J. F. Moreno, M. Villar, R.	2020	Projected climate changes are expected to decrease the suitability and production of olive varieties in southern Spain	Sci Total Environ	Olea europaea subsp. Europaea	1	Local Scenarios of Climate Change of Andalusia (ELCCA)	Andalusia, spain	Europe	d	ensemble models [10 generalized additive models (GAM), boosted regression trees (BRT), random forest (RF), maximum entropy (Maxent), Surface Range Envelope (SRE), generalized linear models (GLM), artificial neural network (ANN), Multivariate adaptive regression splines (MARS), flexible discriminant analysis (FDA), and classification tree analysis (CTA)]	approach		Arenas-Castro et al.	2020
25	Jinga, P. Palagi, J.	2020	Dry and wet miombo woodlands of south-central Africa respond differently to climate change	Environ Monit Assess	dry miombo woodlands (3), wet (7)	2	RCP2.6, RCP4.5, RCP6, RCP8.5	central Africa	Africa	varies	MaxEnt	conservation		Jinga, P. & Palagi, J.	2020
26	Zhang, K. Liu, H. Pan, H. Shi, W. Zhao, Y. Li, S. Liu, J. Tao, J.	2020	Shifts in potential geographical distribution of Pterocarya stenoptera under climate change scenarios in China	Ecol Evol	Pterocarya stenoptera	1	RCP2.6, RCP8.5	China	Asia	i	Maxent, GARP	conservation		Zhang et al.	2020
27	Burley, H. Beaumont, L. J. Ossola, A. Baumgartner, J. B. Gallagher, R. Laffan, S. Esperon-Rodriguez, M. Manea, A. Leishman, M. R.	2019	Substantial declines in urban tree habitat predicted under climate change	Sci Total Environ		176	RCP8.5	Austria		d	Maxent	conservation		Burley et al.	2019
28	Ribeiro, M. M. Roque, N. Ribeiro, S. Gavinhos, C. Castanheira, I. Quinta-Nova, L. Albuquerque, T. Gerassis, S.	2019	Bioclimatic modeling in the Last Glacial Maximum, Mid-Holocene and facing future climatic changes in the strawberry tree (Arbutus unedo L.)	PLoS One	Arbutus unedo L	1	RCP4.5, RCP8.5	Portugal	Europe	d	Maxent	conservation		Ribeiro et al.	2019
29	Zhang, L. Jing, Z. Li, Z. Liu, Y. Fang, S.	2019	Predictive Modeling of Suitable Habitats for Cinnamomum Camphora (L.) Presl Using Maxent Model under Climate Change in China	Int J Environ Res Public Health	Cinnamomum camphora (L.)	1	RCP4.5, RCP8.5	China	Asia	I	MaxEnt	climatap		Zhang et al.	2019
30	Dyderski, M. K. Paz, S. Frelich, L. E. Jagodzinski, A. M.	2018	How much does climate change threaten European forest tree species distributions?	Glob Chang Biol	A. alba, Betula pendula, F. sylvatica, Fraxinus excelsior, Larix decidua, Picea abies, P. sylvestris, Pseudotsuga menziesii, Q. petraea, Q. robur, Q. rubra, Robinia pseudoacacia.	12	RCP2.6, RCP4.5, RCP8.5	Europe	Europe	d	Maxent	conservation		Dyderski et al.	2018
31	Zhang, X. Q. Li, G. Q. Du, S.	2018	Predicting the influence of future climate change on the suitable distribution areas of Elaeagnus angustifolia	Ying Yong Sheng Tai Xue Bao	Elaeagnus angustifolia	1	RCP2.6, RCP4.5, RCP6.0, RCP8.5	China	Asia	i	Maxent	planatation	north	Zhang et al.	2018
32	Deb, J. C. Phinn, S. Butt, N. McAlpine, C. A.	2017	Climatic-Induced Shifts in the Distribution of Teak (Tectona grandis) in Tropical Asia: Implications for Forest Management and Planning	Environ Manage	Tectona grandis	1	RCP6.0, RCP8.5	south Asia	Asia		Maxent	conservation	north	Deb et al.	2017a
33	Deb, J. C. Phinn, S. Butt, N. McAlpine, C. A.	2017	The impact of climate change on the distribution of two threatened Dipterocarp trees	Ecol Evol	Sal (Shorea robusta); Garjan (Dipterocarpus turbinatu)	2	RCP4.5, RCP8.5	south Asia	Asia	d	Maxent	conservation		Deb et al.	2017b
34	Akhter, S, McDonald, MA, van Breugel, P, Sohel, S, Kjaer, ED, Mariott, R	2017	Habitat distribution modelling to identify areas of high conservation value under climate change for Mangifera sylvatica Roxb. of Bangladesh	LAND USE POLICY	Mangifera sylvatica	1	RCP4.5, RCP8.5	E Bangladesh	Asia	d	Maxent	conservation		Akhter et al.	2017
35	Camenen, E, Porte, AJ, Garzon, MB	2016	American trees shift their niches when invading Western Europe: evaluating invasion risks in a changing climate	ECOLOGY AND EVOLUTION	Acer negundo, Prunus serotina, Quercus rubra, Robinia pseudoacacia	4	RCP4.5	Western Europe	Europe	na	RF	risk of invasion		Camenen et al.	2016
36	Casajus, N, Perie, C, Logan, T, Lambert, MC, de Blois, S, Berteaux, D	2016	An Objective Approach to Select Climate Scenarios when Projecting Species Distribution under Climate Change	PLOS ONE	Fagus grandifolia, Pinus rigida, Quercus marilandica	3	A1B, A2, B1	E North America	North America		ensemble models [7 generalized additive models (GAM), boosted regression trees (BRT), random forest (RF), maximum entropy (Maxent), Surface Range Envelope (SRE), generalized linear models (GLM), artificial neural network (ANN), Multivariate adaptive regression splines (MARS), flexible discriminant analysis (FDA), and classification tree analysis (CTA)]	approach-climat model selections	north	Casajus et al.	2016
37	Chakraborty, A, Joshi, PK, Sachdeva, K	2016	Predicting distribution of major forest tree species to potential impacts of climate change in the central Himalayan region	ECOLOGICAL ENGINEERING	Quercus leucotrichophora, Quercus semecarpifolia, Quercus floribunda, Pinus roxburghii	4	RCP2.6, RCP4.5, RCP6.0, RCP 8.5	central Himalayia	Asia	varies	Maxent	conservation		Chakraborty et al.	2016
38	Coops, NC, Waring, RH, Plowright, A, Lee, J, Dilts, TE	2016	Using Remotely-Sensed Land Cover and Distribution Modeling to Estimate Tree Species Migration in the Pacific Northwest Region of North America	REMOTE SENSING	Pseudotsuga menziesii, Thuja plicata, Tsuga heterophylla, Tsuga mertensiana, Pinus contorta, Pinus ponderosa, Picea sitchensis, Pinus albicaulis, Chamaecyparis nootkatensis, Abies procera, Picea engelmannii, Larix occidentalis, Abies lasiocarpa, Abies amabilis, Abies grandis	15	A2	Pacific NW	North America	i	Hybrid modelling	approach- combine remotely-sensed data into sdm, use clmate-wna		Coops et al.	2016
39	Cruz-Cardenas, G, Lopez-Mata, L, Silva, JT, Bernal-Santana, N, Estrada-Godoy, F, Lopez-Sandoval, JA	2016	Potential distribution model of Pinaceae species under climate change scenarios in Michoacan	REVISTA CHAPINGO SERIE CIENCIAS FORESTALES Y DEL AMBIENTE	Abies guatemalensis, Abies religiosa, Pinus douglasiana, Pinus hartwegii, Pinus lawsonii, Pinus leiophylla, Pinus michoacana, Pinus montezumae, Pinus oocarpa, Pinus pseudostrobus, Pinus rzedowskii, Pinus teocote	12	RCP4.5, RCP8.5	Michoacán, Mexico	North America	d	Maxent	economy-tourism		Cruz-Cardenas et al.	2016
40	Deb, JC, Rahman, HMT, Roy, A	2016	Freshwater Swamp Forest Trees of Bangladesh Face Extinction Risk from Climate Change	WETLANDS	Pongamia pinnata, Barringtonia acutangula	2	RCP6.0, RCP 8.5	Bangladesh	Asia	d	Maxent	conservation		Deb et al.	2016
41	Dotchamou, FT, Atindogbe, G, Sode, AI, Fonton, HN	2016	Density and spatial pattern of Parkia biglobosa under climate change: the case of Benin	JOURNAL OF AGRICULTURE AND ENVIRONMENT FOR INTERNATIONAL DEVELOPMENT	Parkia biglobosa	1	RCP2.6, RCP 8.5	Benin	Africa	d	Maxent	conservation		Dotchamou et al.	2016
42	Estrada-Contreras, I, Equihua, M, Laborde, J, Meyer, EM, Sanchez-Velasquez, LR	2016	Current and Future Distribution of the Tropical Tree Cedrela odorata L. in Mexico under Climate Change Scenarios Using MaxLike	PLOS ONE	Cedrela odorata	1	A2, B2, B1	Mexico	North America	i	Maxent	economy-plantation		Estrada-Contreras et al.	2016
43	Goberville, E, Hautekeete, NC, Kirby, RR, Piquot, Y, Luczak, C, Beaugrand, G	2016	Climate change and the ash dieback crisis	SCIENTIFIC REPORTS	Fraxinus excelsior	1	RCP2.6, RCP4.5, RCP6.0, RCP 8.5	Europe	Europe	na	Maxent, NPPEN	disease		Goberville et al.	2016
44	Kang, W, Minor, ES, Lee, D, Park, CR	2016	Predicting impacts of climate change on habitat connectivity of Kalopanax septemlobus in South Korea	ACTA OECOLOGICA-INTERNATIONAL JOURNAL OF ECOLOGY	Kalopanax septemlobus	1	RCP4.5, RCP8.5	South Korea	Asia	d	Maxent	conservation		Kang et al.	2016
45	Li, GQ, Xu, GH, Guo, K, Du, S	2016	Geographical boundary and climatic analysis of Pinus tabulaeformis in China: Insights on its afforestation	ECOLOGICAL ENGINEERING	Pinus tabuliformis	1	RCP2.6, RCP4.5, RCP6.0, RCP 8.5	China	Asia		Maxent	afforestation		Li et al.	2016
46	Marchi, M, Nocentini, S, Ducci, F	2016	Future scenarios and conservation strategies for a rear-edge marginal population of Pinus nigra Arnold in Italian central Apennines	FOREST SYSTEMS	Pinus nigra	1	RCP4.5, RCP8.5	central Apennines	Europe		ensemble models [3 random forest (RF), generalized linear models (GLM), Multivariate adaptive regression splines (MARS)]	conservation		Marchi et al.	2016
47	Mert, A, Ozkan, K, Senturk, O, Negiz, MG	2016	Changing the Potential Distribution of Turkey Oak (Quercus cerris L.) under Climate Change in Turkey	POLISH JOURNAL OF ENVIRONMENTAL STUDIES	Quercus cerris	1	B2	Sütçüler District, S Turkey	Asia	d	CART analysis	conservation	north	Mert et al.	2016
48	Prasad, AM, Iverson, LR, Matthews, SN, Peters, MP	2016	A multistage decision support framework to guide tree species management under climate change via habitat suitability and colonization models, and a knowledge-based scoring system	LANDSCAPE ECOLOGY	Pinus echinata, Acer saccharum	2	RCP4.5, RCP8.5	USA	North America	both	Combined model	approach-model combination	north	Prasad et al.	2016
49	Ranjitkar, S, Sujakhu, NM, Lu, Y, Wang, Q, Wang, MC, He, J, Mortimer, PE, Xu, JC, Kindt, R, Zomer, RJ	2016	Climate modelling for agroforestry species selection in Yunnan Province, China	ENVIRONMENTAL MODELLING & SOFTWARE	Alnus nepalensis, Camellia assamica, Camellia reticulata, Camellia taliensis, Choerospondias axillaris, Jathropa curcas, Juglans regia, Juglans sigillata, Scleropyrum wallichianum	10	RCP2.6, RCP4.5, RCP6.0, RCP 8.5	Yunnan Province, China	Asia		ensemble models (BiodiversityR)	agrofrestry	north	Ranjitkar et al.	2016
50	Torres, AM, Pulhin, FB, Lasco, RD, Tiburan, CL, Eslava, DF	2016	Modeling Future Spatial Distribution of Shorea palosapis (Blanco) Merr and Shorea polysperma (Blanco) Merr in Northern Sierra Madre Natural Park Using Maxent	JOURNAL OF ENVIRONMENTAL SCIENCE AND MANAGEMENT	Shorea palosapis, Shorea polysperma	2		Sierra Madre Natural Park, Philippines	Asia	i	Maxent	conservation	north	Torres et al.	2016
51	Wan, JZ, Wang, CJ, Yu, JH, Nie, SM, Han, SJ, Liu, JZ, Zu, YG, Wang, QG	2016	Developing conservation strategies for Pinus koraiensis and Eleutherococcus senticosus by using model-based geographic distributions	JOURNAL OF FORESTRY RESEARCH	Pinus koraiensis, Eleutherococcus senticosus	2	A2, B2	NE China	Asia		Maxent	conservation	north	Wan et al.	2016
52	Wang, TL, Wang, GY, Innes, J, Nitschke, C, Kang, HJ	2016	Climatic niche models and their consensus projections for future climates for four major forest tree species in the Asia-Pacific region	FOREST ECOLOGY AND MANAGEMENT	Cunninghamia lanceolata, Pinus massoniana, Pinus tabuliformis, Eucalyptus globulus	4	RCP4.5, RCP8.5	China	Asia		RF	conservation	north	Wang et al.	2016b
53	Zhao, XJ, Meng, HX, Wang, WH, Yan, BD	2016	Prediction of the distribution of alpine tree species under climate change scenarios: Larix chinensis in Taibai Mountain (China)	POLISH JOURNAL OF ECOLOGY	Larix chinensis	1	A2, B2	Qinling Mountains of China	Asia	d	Maxent	conservation	north	Zhao et al.	2016
54	Zhang, L, Liu, SR, Sun, PS, Wang, TL, Wang, GY, Zhang, XD, Wang, LL	2015	Consensus Forecasting of Species Distributions: The Effects of Niche Model Performance and Niche Properties	PLOS ONE	Castanopsis fargesii, Castanopsis hystrix, Castanopsis sclerophylla, Cunninghamia lanceolata, Davidia involucrata, Fraxinus mandschurica, Larix gmelinii, Larix olgensis, Larix principis rupprechtii, Phyllostachys edulis, Picea asperata, Picea crassifolia, Picea likiangensis, Picea schrenkiana, Pinus armandii, Pinus koraiensis, Pinus massoniana, Pinus sylvestris var. mongolica, Pinus tabuliformis,…	32	A2, A1B, B1	China	Asia	na	ensemble models [8 generalized additive models (GAM), boosted regression trees (BRT), random forest (RF), maximum entropy (Maxent), Surface Range Envelope (SRE), generalized linear models (GLM), artificial neural network (ANN), Multivariate adaptive regression splines (MARS), flexible discriminant analysis (FDA), and classification tree analysis (CTA)]	approach: consider uncertainties in sdm		Zhang et al.	2015
55	Brown, LJ, Lamhonwah, D, Murphy, BL	2015	Projecting a spatial shift of Ontario's sugar maple habitat in response to climate change: A GIS approach	CANADIAN GEOGRAPHER-GEOGRAPHE CANADIEN	Acer saccharum	1	A1B, A2, B1	Ontario, Canada	North America	d	ulti-CriteriaDecision Making (MCDM	approach: gis-based		Brown et al.	2015
56	Goberville, E, Beaugrand, G, Hautekeete, NC, Piquot, Y, Luczak, C	2015	Uncertainties in the projection of species distributions related to general circulation models	ECOLOGY AND EVOLUTION	Betula nana, Castanea sativa	2	RCP2.6, RCP4.5, RCP6.0, RCP 8.5	Europe	Europe	na	NPPEN model	climate models comparison		Goberville et al.	2015
57	Hu, XG, Jin, YQ, Wang, XR, Mao, JF, Li, Y	2015	Predicting Impacts of Future Climate Change on the Distribution of the Widespread Conifer Platycladus orientalis	PLOS ONE	Platycladus orientalis	1	RCP2.6, RCP4.5, RCP6.0, RCP 8.5	China	Asia	both	Maxent	conservation		Hu et al.	2015
58	Kozhoridze, G, Orlovsky, N, Orlovsky, L, Blumberg, DG, Golan-Goldhirsh, A	2015	Geographic distribution and migration pathways of Pistacia - present, past and future	ECOGRAPHY	Pistacia atlantica, Pistacia terebinthus, Pistacia lentiscus, Pistacia palaestina, Pistacia khinjuk, Pistacia vera, Pistacia weinmannifolia, Pistacia chinensis, Pistacia texana, Pistacia mexicana	10	A1B	global	global	na	GIS tool	evolution		Kozhoridze et al.	2015
59	Lu, YH, Coops, NC, Wang, TL, Wang, GY	2015	A Process-Based Approach to Estimate Chinese Fir (Cunninghamia lanceolata) Distribution and Productivity in Southern China under Climate Change	FORESTS	Cunninghamia lanceolata	1	A1B, A2	SE China	Asia	na	decision-tree analysis	approach: combined growth model		Lu et al.	2015
60	Mellert, KH, Deffner, V, Kuchenhoff, H, Kolling, C	2015	Modeling sensitivity to climate change and estimating the uncertainty of its impact: A probabilistic concept for risk assessment in forestry	ECOLOGICAL MODELLING	Fagus sylvatica	1	RCP2.6, RCP4.5, RCP6.0, RCP 8.5	Main-Spessart, S Germany	Europe	na	logistic regression	approach: cope with uncertainty		Mellert et al.	2015
61	Remya, K, Ramachandran, A, Jayakumar, S	2015	Predicting the current and future suitable habitat distribution of Myristica dactyloides Gaertn. using MaxEnt model in the Eastern Ghats, India	ECOLOGICAL ENGINEERING	Myristica dactyloides	1	RCP4.5	Eastern Ghats, India	Asia	d	Maxent	conservation		Remya et al.	2015
62	Riordan, EC, Gillespie, TW, Pitcher, L, Pincetl, SS, Jenerette, GD, Pataki, DE	2015	Threats of future climate change and land use to vulnerable tree species native to Southern California	ENVIRONMENTAL CONSERVATION	Juglans californica, Quercus engelmannii	2	A1B	S California, USA	North America	both	Maxent	approach: consider dispersal		Riordan et al.	2015
63	Rodrigues, PMS, Silva, JO, Eisenlohr, PV, Schaefer, CEGR	2015	Climate change effects on the geographic distribution of specialist tree species of the Brazilian tropical dry forests	BRAZILIAN JOURNAL OF BIOLOGY	Anadenanthera colubrina, Aspidosperma pyrifolium, Myracrodruon urundeuva	3	pessimistic'	Brazil	South America	both	Maxent	conservation		Rodrigues et al.	2015
64	Saenz-Romero, C, Rehfeldt, GE, Ortega-Rodriguez, JM, Marin-Togo, MC, Madrigal-Sanchez, X	2015	PINUS LEIOPHYLLA SUITABLE HABITAT FOR 1961-1990 AND FUTURE CLIMATE	BOTANICAL SCIENCES	Pinus leiophylla	1	A2, B2, B1	Mexico/USA	North America	d	RF	management		Saenz-Romero et al.	2015
65	Saltre, F, Duputie, A, Gaucherel, C, Chuine, I	2015	How climate, migration ability and habitat fragmentation affect the projected future distribution of European beech	GLOBAL CHANGE BIOLOGY	Fagus sylvatica	1	A1FI, B2	Europe	Europe	d	Combined model	approach: combined phenomenological migration model		Saltre et al.	2015
66	Worth, JRP, Harrison, PA, Williamson, GJ, Jordan, GJ	2015	Whole range and regional-based ecological niche models predict differing exposure to 21st century climate change in the key cool temperate rainforest tree southern beech (Nothofagus cunninghamii)	AUSTRAL ECOLOGY	Nothofagus cunninghamii	1	A1B	SE Australia	Australia	d	Maxent	approach: regional based approach		Worth et al.	2015
67	Crase, B. Liedloff, A. Vesk, P. A. Fukuda, Y. Wintle, B. A.	2014	Incorporating spatial autocorrelation into species distribution models alters forecasts of climate-mediated range shifts	Glob Chang Biol	Sonneratia alba, Rhizophora stylosa, Ceriops tagal	3	sea level rise 0.5 and 1 m	Darwin Harbor	Australia	na	BRT (machine learning)	approach: consider spatial autocorrelation	west	Crase et al.	2014
68	Isaac-Renton, M. G. Roberts, D. R. Hamann, A. Spiecker, H.	2014	Douglas-fir plantations in Europe: a retrospective test of assisted migration to address climate change	Glob Chang Biol	Pseudotsuga menziesii(Mirb.) Franco	1	A2	Europe	Europe	na	RF	planatation		Isaac-Renton et al.	2014
69	Liu, Y. Yu, D. Xun, B. Sun, Y. Hao, R.	2014	The potential effects of climate change on the distribution and productivity of Cunninghamia lanceolata in China	Environ Monit Assess		1	A2, B2	China	Asia	both	Maxent	productivity		Liu et al.	2014
70	Ali, K, Ahmad, H, Khan, N, Jury, S	2014	Future of Abies pindrow in Swat district, northern Pakistan	JOURNAL OF FORESTRY RESEARCH	Abies pindrow	1	A2	Swat district, N Pakistan	Asia	d	Maxent	conservation		Ali et al.	2014
71	Booth, TH, Jovanovic, T, Harwood, CE	2014	A generic method for climate change impact analysis of tree species planting domains	NEW FORESTS	Accacia mangium, Accacia auriculiformis, Accacia crassicarpa	3	A1B, A2	SE Asia	Asia	d	climatic requirements	economy-plantation		Booth et al.	2014a
72	Clark, J, Wang, YQ, August, PV	2014	Assessing current and projected suitable habitats for tree-of-heaven along the Appalachian Trail	PHILOSOPHICAL TRANSACTIONS OF THE ROYAL SOCIETY B-BIOLOGICAL SCIENCES	Ailanthus altissima	1	RCP6.0	Appalachian National Scenic Trail, E USA	North America	i	Maxent	invasion control		Clark et al.	2014
73	De Cauwer, V, Muys, B, Revermann, R, Trabucco, A	2014	Potential, realised, future distribution and environmental suitability for Pterocarpus angolensis DC in southern Africa	FOREST ECOLOGY AND MANAGEMENT	Pterocarpus angolensis	1	A2, B1	S Africa	Africa	both	Maxent	management	na	De et al.	2014
74	Duputie, A, Zimmermann, NE, Chuine, I	2014	Where are the wild things? Why we need better data on species distribution	GLOBAL ECOLOGY AND BIOGEOGRAPHY	Abies alba, Acer campestre, Acer pseudoplatanus, Alnus glutinosa, Betula pendula, Betula pubescens, Carpinus betulus, Castanea sativa, Corylus avellana, Fagus sylvatica, Fraxinus excelsior, Larix decidua, Picea abies, Pinus halepensis, Pinus nigra, Pinus pinaster, Pinus sylvestris, Populus tremula, Quercus ilex, Quercus pubescens, Quercus robur	21	A1FI, B2	Europe	Europe	na	ensemble models [5 algorithms]	approach: consider divergences due to data sources	north	Duputie et al.	2014
75	Hanewinkel, M, Cullmann, DA, Michiels, HG, Kandler, G	2014	Converting probabilistic tree species range shift projections into meaningful classes for management	JOURNAL OF ENVIRONMENTAL MANAGEMENT	Fagus sylvatica	1	B2, A2	Europe	Europe	na	GLM	approach: deal with uncertainty		Hanewinkel et al.	2014
76	Kou, XJ, Li, Q, Beierkuhnlein, C, Zhao, YH, Liu, SR	2014	A New Tool for Exploring Climate Change Induced Range Shifts of Conifer Species in China	PLOS ONE	Abies nephrolepis, Abies fargesii, Abies georgei, Abies squamata, Abies spectabilis, Abies delavayi, Abies fargesii var. faxoniana, Abies fabri, Abies forrestii, Abies holophylla, Abies kawakamii, Abies delavayi var. motuoensis, Picea koraiensis, Picea obovata, Picea schrenkiana, Picea wilsonii, Picea crassifolia, Picea asperata, Picea likiangensis, Picea likiangensis var. linzhiensis, Picea liki…	46	A2, A1B, B1	China	Asia	na	Maxent	approach: range shift graphic tool		Kou et al.	2014
77	Lin, WC, Lin, YP, Lien, WY, Wang, YC, Lin, CT, Chiou, CR, Anthony, J, Crossman, ND	2014	Expansion of Protected Areas under Climate Change: An Example of Mountainous Tree Species in Taiwan	FORESTS	Abies kawakamii, Tsuga chinensis var. formosana	2	A2, A1B, B1	Taiwan	Asia	d	Maxent	conservation		Lin et al.	2014
78	Nakao, K, Higa, M, Tsuyama, I, Lin, CT, Sun, ST, Lin, JR, Chiou, CR, Chen, TY, Matsui, T, Tanaka, N	2014	Changes in the potential habitats of 10 dominant evergreen broad-leaved tree species in the Taiwan-Japan archipelago	PLANT ECOLOGY	Castanopsis sieboldii, Quercus gilva, Quercus glauca, Camellia japonica, Machilus thunbergii, Distylium racemosum, Elaeocarpus japonicus, Elaeocarpus sylvestris, Ficus microcarpa, Ficus septica	10	A1B	East Asian archipelago - Taiwan + Japan Islands	Asia	both	GAM	conservation		Nakao et al.	2014
79	Ray, D, Behera, MD, Jacob, J	2014	Indian Brahmaputra valley offers significant potential for cultivation of rubber trees under changed climate	CURRENT SCIENCE	Hevea brasiliensis	1	A1B	Western Ghats and Brahmaputra valley, India	Asia	both	Maxent	plantation		Ray et al.	2014
80	Schueler, S, Falk, W, Koskela, J, Lefevre, F, Bozzano, M, Hubert, J, Kraigher, H, Longauer, R, Olrik, DC	2014	Vulnerability of dynamic genetic conservation units of forest trees in Europe to climate change	GLOBAL CHANGE BIOLOGY	Abies alba, Picea abies, Pinus sylvestris, Fagus sylvatica, Quercus robur, Quercus petraea	6	A1B	Europe	Europe	d	GAM	conservation		Schueler et al.	2014
81	Wan, JZ, Wang, CJ, Yu, JH, Nie, SM, Han, SJ, Zu, YG, Chen, CM, Yuan, SS, Wang, QG	2014	Model-based conservation planning of the genetic diversity of Phellodendron amurense Rupr due to climate change	ECOLOGY AND EVOLUTION	Phellodendron amurense	1	A2, B2	NE China	Asia	d	Maxent	conservation		Wan et al.	2014
82	Yun, JH, Nakao, K, Tsuyama, I, Higa, M, Matsui, T, Park, CH, Lee, BY, Tanaka, N	2014	Does future climate change facilitate expansion of evergreen broad-leaved tree species in the human-disturbed landscape of the Korean Peninsula? Implication for monitoring design of the impact assessment	JOURNAL OF FOREST RESEARCH	Quercus acuta, Castanopsis sieboldii, Machilus thunbergii, Neolitsea sericea	4	A2	Korean Peninsula	Asia	i	GAM	conservation	north	Yun et al.	2014
83	Monahan, W. B. Cook, T. Melton, F. Connor, J. Bobowski, B.	2013	Forecasting distributional responses of limber pine to climate change at management-relevant scales in Rocky Mountain National Park	PLoS One	Pinus flexilis	1	RCP4.5, RCP8.5	W North America	North America	na	Maxent	management	north	Monahan et al.	2013
84	Benito-Garzon, M, Ruiz-Benito, P, Zavala, MA	2013	Interspecific differences in tree growth and mortality responses to environmental drivers determine potential species distributional limits in Iberian forests	GLOBAL ECOLOGY AND BIOGEOGRAPHY	Abies alba, Fagus sylvatica, Quercus robur, Pinus nigra, Pinus pinea	5	A2	Spain	Europe	d	CLIM model	approach: consider other drivers		Benito-Garzon et al.	2013
85	Butt, N, Pollock, LJ, McAlpine, CA	2013	Eucalypts face increasing climate stress	ECOLOGY AND EVOLUTION	Eucalyptus spp., Corymbia spp.	2	RCP2.6, RCP4.5, RCP6.0, RCP 8.5	Australia	Australia	d	Maxent	conservation		Butt et al.	2013
86	Fandohan, B, Gouwakinnou, GN, Fonton, NH, Sinsin, B, Liu, J	2013	Impact of climate change on the geographical distrubution of suitable areas for cultivation and conservation of underutilized fruit trees: case study of the tamarind tree in Benin.	BIOTECHNOLOGIE AGRONOMIE SOCIETE ET ENVIRONNEMENT	Tamarindus indica	1	A2	Benin	Africa	both	Maxent	agroforestry	north	Fandohan et al.	2013
87	Flower, A, Murdock, TQ, Taylor, SW, Zwiers, FW	2013	Using an ensemble of downscaled climate model projections to assess impacts of climate change on the potential distribution of spruce and Douglas-fir forests in British Columbia	ENVIRONMENTAL SCIENCE & POLICY	Pseudotsuga menziesii, Picea spp.	2	B1, A2	British Columbia, Canada	North America	na	PCA based model	management		Flower et al.	2013
88	Garcia, K, Lasco, R, Ines, A, Lyon, B, Pulhin, F	2013	Predicting geographic distribution and habitat suitability due to climate change of selected threatened forest tree species in the. Philippines	APPLIED GEOGRAPHY	Agathis philippinensis, Koordersiodendron pinnatum, Mangifera altissima, Celtis luzonica, Dipterocarpus grandiflorus, Shorea contorta, Shorea guiso, Shorea negrosensis, Shorea palosapis, Shorea polysperma, Vatica mangachapoi, Afzelia rhomboidea, Vitex parviflora, Toona calantas	14	A1B	Philippines	Asia	both	Maxent	conservation	north	Garcia et al.	2013
89	Garcia-Valdes, R, Zavala, MA, Araujo, MB, Purves, DW	2013	Chasing a moving target: projecting climate change-induced shifts in non-equilibrial tree species distributions	JOURNAL OF ECOLOGY	Pinus sylvestris, Pinus pinea, Pinus halepensis, Pinus nigra, Pinus pinaster, Quercus robur, Quercus petraea, Quercus pyrenaica, Quercus faginea, Quercus ilex	10	mixed from different scenarios	Spain	Europe	both	SPOM	approach: equilibrium		Garcia-Valdes et al.	2013
90	Gray, LK, Hamann, A	2013	Tracking suitable habitat for tree populations under climate change in western North America	CLIMATIC CHANGE	Abies amabilis, Chamaecyparis nootkatensis, Larix laricina, Larix occidentalis, Picea engelmannii, Picea glauca, Picea mariana, Picea sitchensis, Pinus contorta, Pinus monticola, Pinus ponderosa, Pseudotsuga menziesii, Thuja plicata, Tsuga heterophylla, Populus tremuloides	15	mixed from different scenarios	W North America	North America	na	RF	reforestation		Gray, L. K. & Hamann, A.	2013
91	Gritti, ES, Duputie, A, Massol, F, Chuine, I	2013	Estimating consensus and associated uncertainty between inherently different species distribution models	METHODS IN ECOLOGY AND EVOLUTION	Fagus sylvatica, Pinus sylvestris, Quercus robur	3	A1FI, B2	Europe	Europe	both	Combined model	approach		Gritti et al.	2013
92	Hamann, A, Aitken, SN	2013	Conservation planning under climate change: accounting for adaptive potential and migration capacity in species distribution models	DIVERSITY AND DISTRIBUTIONS	Abies amabilis, Abies grandis, Abies lasiocarpa, Acer circinatum, Acer glabrum, Acer macrophyllum, Alnus tenuifolia, Alnus rubra, Alnus viridis, Arbutus menziesii, Betula occidentalis, Betula papyrifera, Chamaecyparis nootkatensis, Cornus nuttallii, Corylus cornuta, Juniperus scopulorum, Larix laricina, Larix lyallii, Larix occidentalis, Malus fusca, Picea engelmannii, Picea glauca, Picea mariana…	45	B1	British Columbia, Canada	North America	na	cosystem-based modelling	conservation		Hamann, A. & Aitken, S. N.	2013
93	Barrows, CW, Murphy-Mariscal, ML	2012	Modeling impacts of climate change on Joshua trees at their southern boundary: How scale impacts predictions	BIOLOGICAL CONSERVATION	Yucca brevifolia	1	+1,+2,+3 °C	Joshua Tree National Park, USA	North America	d	Mahalanobis distance statistic	management		Barrows, C. W. & Murphy-Mariscal, M. L.	2012
94	Bertrand, R, Perez, V, Gegout, JC	2012	Disregarding the edaphic dimension in species distribution models leads to the omission of crucial spatial information under climate change: the case of Quercus pubescens in France	GLOBAL CHANGE BIOLOGY	Quercus pubescens	1	A2, B2	France	Europe	na	GAM	approach: climate+soil	south	Bertrand, R., et al.	2012
95	Bourou, S, Bowe, C, Diouf, M, Van Damme, P	2012	Ecological and human impacts on stand density and distribution of tamarind (Tamarindus indica L.) in Senegal	AFRICAN JOURNAL OF ECOLOGY	Tamarindus indica	1	A2, B2	Senegal	Africa	d	Maxent	conservation	south	Bourou et al.	2012
96	Cheaib, A, Badeau, V, Boe, J, Chuine, I, Delire, C, Dufrene, E, Francois, C, Gritti, ES, Legay, M, Page, C, Thuiller, W, Viovy, N, Leadley, P	2012	Climate change impacts on tree ranges: model intercomparison facilitates understanding and quantification of uncertainty	ECOLOGY LETTERS	Fagus sylvatica, Quercus robur, Quercus petraea, Quercus ilex, Pinus sylvestris	5	A1B	France	Europe	varies	Multiple	approach: different models	north	Cheaib et al.	2012
97	Chitale, VS, Behera, MD	2012	Can the distribution of sal (Shorea robusta Gaertn. f.) shift in the northeastern direction in India due to changing climate?	CURRENT SCIENCE	Shorea robusta	1	A1B	India	Asia	na	Maxent	approach: remote sensing data	north	Chitale, V. & Behera, M. J. C. S.	2012
98	Esteve-Selma, MA, Martinez-Fernandez, J, Hernandez-Garcia, I, Montavez, J, Lopez-Hernandez, JJ, Calvo, JF	2012	Potential effects of climatic change on the distribution of Tetraclinis articulata, an endemic tree from arid Mediterranean ecosystems	CLIMATIC CHANGE	Tetraclinis articulata	1	A2, B2	Murcia, Spain	Europe	varies	GLM	conservation	na	Esteve-Selma et al.	2012
99	Martinez, I, Gonzalez-Taboada, F, Wiegand, T, Camarero, JJ, Gutierrez, E	2012	Dispersal limitation and spatial scale affect model based projections of Pinus uncinata response to climate change in the Pyrenees	GLOBAL CHANGE BIOLOGY	Pinus uncinata	1	A2, B2	Pyrenees, Spain	Europe	na	GAM	approach	north	Martinez et al.	2012
100	Mbatudde, M, Mwanjololo, M, Kakudidi, EK, Dalitz, H	2012	Modelling the potential distribution of endangered Prunus africana (Hook.f.) Kalkm. in East Africa	AFRICAN JOURNAL OF ECOLOGY	Prunus africana	1	consensus model - mixed	E Africa	Africa	d	Maxent	conservation		Mbatudde et al.	2012
101	Meier, ES, Lischke, H, Schmatz, DR, Zimmermann, NE	2012	Climate, competition and connectivity affect future migration and ranges of European trees	GLOBAL ECOLOGY AND BIOGEOGRAPHY	Abies alba, Larix decidua, Picea abies, Pinus sylvestris, Acer pseudoplatanus, Alnus glutinosa, Betula pendula, Carpinus betulus, Fagus sylvatica, Fraxinus excelsior, Populus tremula, Quercus petraea, Quercus pubescens, Quercus robur	14	A1FI, B1	Europe	Europe	na	GLM	approach: migration		Meier et al.	2012
102	Pellatt, MG, Goring, SJ, Bodtker, KM, Cannon, AJ	2012	Using a Down-Scaled Bioclimate Envelope Model to Determine Long-Term Temporal Connectivity of Garry oak (Quercus garryana) Habitat in Western North America: Implications for Protected Area Planning	ENVIRONMENTAL MANAGEMENT	Quercus garryana	1	A2, B2	British Columbia, Canada, Washington and Orgeon, USA	North America	na	RF	management	na	Pellatt et al.	2012
103	Ruosch, M, Spahni, R, Joos, F, Henne, PD, Van der Knaap, WO, Tinner, W	2016	Past and future evolution of Abies alba forests in Europe - comparison of a dynamic vegetation model with palaeo data and observations	GLOBAL CHANGE BIOLOGY	Abies alba	1	IPCC AR5 (RCP2.6, RCP8.5)	Europe	Europe	varies	Dynamic Vegetation Model (LPX-Bern)	conservation	north-east	Ruosch et al.	2016
104	Wang, WJ, He, HS, Thompson, FR, Fraser, JS, Dijak, WD	2016	Landscape- and regional-scale shifts in forest composition under climate change in the Central Hardwood Region of the United States	LANDSCAPE ECOLOGY	Various hardwood species	23	PCM B1, GFDL A1FI	Central Hardwood Region, USA	North America	varies	LANDIS PRO	management	southward and xeric species increase	Wang et al.	2016c
105	Saenz-Romero, C, Rehfeldt, GE, Duval, P, Lindig-Cisneros, RA	2012	Abies religiosa habitat prediction in climatic change scenarios and implications for monarch butterfly conservation in Mexico	FOREST ECOLOGY AND MANAGEMENT	Abies religiosa	1	A2, B1	Trans-Mexican Volcanic Belt, Mexico	North America	d	RF	management		Saenz-Romero et al.	2012
106	Shimazaki, M, Tsuyama, I, Nakazono, E, Nakao, K, Konoshima, M, Tanaka, N, Nakashizuka, T	2012	Fine-resolution assessment of potential refugia for a dominant fir species (Abies mariesii) of subalpine coniferous forests after climate change	PLANT ECOLOGY	Abies mariesii	1	+1, +2, +3, +4 °C	Hakkoda Mountains, Japan	Asia	d	classification tree (CT)	approach: fine-resolution	na	Shimazaki et al.	2012
107	Wang, HH, Wonkka, CL, Grant, WE, Rogers, WE	2012	Potential Range Expansion of Japanese Honeysuckle (Lonicera japonica Thunb.) in Southern U.S. Forestlands	FORESTS	Lonicera japonica	1	assumed (2 °C warming)	S USA	North America	i	regression result	invasion	north	Wang et al.	2012a
108	Attorre, F, Alfo, M, De Sanctis, M, Francesconi, F, Valenti, R, Vitale, M, Bruno, F	2011	Evaluating the effects of climate change on tree species abundance and distribution in the Italian peninsula	APPLIED VEGETATION SCIENCE	Abies alba, Acer campestre, Acer obtusatum, Acer pseudoplatanus, Alnus cordata, Alnus glutinosa, Carpinus betulus, Carpinus orientalis, Castanea sativa, Fagus sylvatica, Fraxinus excelsior, Fraxinus ornus, Larix decidua, Ostrya carpinifolia, Picea abies, Pinus halepensis, Pinus pinaster, Pinus sylvestris, Populus tremula, Quercus cerris, Quercus ilex, Quercus petraea, Quercus pubescens, Quercus r…	27	A2, B2	Italy	Europe	varies	multiple	management	na	Attorre et al.	2011
109	Austin, MP, Van Niel, KP	2011	Impact of landscape predictors on climate change modelling of species distributions: a case study with Eucalyptus fastigata in southern New South Wales, Australia	JOURNAL OF BIOGEOGRAPHY	Eucalyptus fastigata	1	A1B	SE New South Wales	Australia	na	GAM	approach: terrain models	na	Austin, M. P. & Van Niel, K. P.	2011
110	Cole, KL, Ironside, K, Eischeid, J, Garfin, G, Duffy, PB, Toney, C	2011	Past and ongoing shifts in Joshua tree distribution support future modeled range contraction	ECOLOGICAL APPLICATIONS	Yucca brevifolia	1	A1B	SW USA	North America	d	logistic regression	approach: paleoecology	na	Cole et al.	2011
111	Collevatti, RG, Nabout, JC, Diniz, JAF	2011	Range shift and loss of genetic diversity under climate change in Caryocar brasiliense, a Neotropical tree species	TREE GENETICS & GENOMES	Caryocar brasiliense	1	A2	range of Cerrado biome, Brazil	South America	d	maxent	conservation	na	Collevatti et al.	2011
112	Coops, NC, Waring, RH	2011	A process-based approach to estimate lodgepole pine (Pinus contorta Dougl.) distribution in the Pacific Northwest under climate change	CLIMATIC CHANGE	Pinus contorta	1	A2	Pacific NW	North America	d	Hybrid model	conservation	na	Coops, N. C. & Waring, R. H.	2011
113	Czucz, B, Galhidy, L, Matyas, C	2011	Present and forecasted xeric climatic limits of beech and sessile oak distribution at low altitudes in Central Europe	ANNALS OF FOREST SCIENCE	Fagus sylvatica, Quercus petraea	2	A1B, A2, B1	Hungary	Europe	d	regression tree models	management	northeast	Czucz et al.	2011
114	Falk, W, Mellert, KH	2011	Species distribution models as a tool for forest management planning under climate change: risk evaluation of Abies alba in Bavaria	JOURNAL OF VEGETATION SCIENCE	Abies alba	1	B1	Bavaria, Germany	Europe	na	BRT and GAM	approach		Falk, W. & Mellert, K. H.	2011
115	Garzon, MB, Alia, R, Robson, TM, Zavala, MA	2011	Intra-specific variability and plasticity influence potential tree species distributions under climate change	GLOBAL ECOLOGY AND BIOGEOGRAPHY	Pinus sylvestris, Pinus pinaster	2	A2	Iberian Peninsula	Europe	na	RF	approach		Garzon et al.	2011
116	Gray, LK, Gylander, T, Mbogga, MS, Chen, PY, Hamann, A	2011	Assisted migration to address climate change: recommendations for aspen reforestation in western Canada	ECOLOGICAL APPLICATIONS	Populus tremuloides	1	mixed from different scenarios	W Canada	North America	na	RF	reforestation		Gray et al.	2011
117	Meier, ES, Edwards, TC, Kienast, F, Dobbertin, M, Zimmermann, NE	2011	Co-occurrence patterns of trees along macro-climatic gradients and their potential influence on the present and future distribution of Fagus sylvatica L.	JOURNAL OF BIOGEOGRAPHY	Fagus sylvatica, Picea abies, Pinus sylvestris, Quercus robur	1	A1FI, B2	Europe	Europe	na	GAM	approach	na	Meier et al.	2011
118	Sanchez, AC, Osborne, PE, Haq, N	2011	Climate change and the African baobab (Adansonia digitata L.): the need for better conservation strategies	AFRICAN JOURNAL OF ECOLOGY	Adansonia digitata	1	A2, B2	Africa	Africa	d	Maxent	conservation	na	Sanchez et al.	2011
119	Trisurat, Y, Shrestha, RR, Kjelgren, R	2011	Plant species vulnerability to climate change in Peninsular Thailand	APPLIED GEOGRAPHY	Anisoptera costata, Bouea oppositifolia, Calophyllum calaba, Croton spp., Diospyros buxifolia, Dipterocarpus alatus, Dipterocarpus chartaceus, Dipterocarpus costatus, Dipterocarpus dyeri, Dipterocarpus gracilis, Dipterocarpus grandiflorus, Ficus racemosa, Ficus retusa. var. retusa, Instia palembanica, Lansium domesticum, Microcos paniculata, Nephelium cuspidatum, Parashorea stellata, Parkia speci…	66	B2	S Thailand	Asia	d	Maxent	conservation	na	Trisurat et al.	2011
120	Webber, BL, Yates, CJ, Le Maitre, DC, Scott, JK, Kriticos, DJ, Ota, N, McNeill, A, Le Roux, JJ, Midgley, GF	2011	Modelling horses for novel climate courses: insights from projecting potential distributions of native and alien Australian acacias with correlative and mechanistic models	DIVERSITY AND DISTRIBUTIONS	Acacia cyclops, Acacia pycnantha	2	A1B	South Africa, Australia	Africa, Australia	na	Multiple	approach	na	Webber et al.	2011
121	Casalegno, S, Amatulli, G, Camia, A, Nelson, A, Pekkarinen, A	2010	Vulnerability of Pinus cembra L. in the Alps and the Carpathian mountains under present and future climates	FOREST ECOLOGY AND MANAGEMENT	Pinus cembra	1	A2, B2	the Alps and the Carpathian mountains + adjacted areas	Europe	d	RF	management	na	Casalegno et al.	2010
122	Colombo, AF, Joly, CA	2010	Brazilian Atlantic Forest lato sensu: the most ancient Brazilian forest, and a biodiversity hotspot, is highly threatened by climate change	BRAZILIAN JOURNAL OF BIOLOGY	Guatteria australis, Rollinia sericea, Malouetia arborea, Schefflera angustissima, Schefflera calva, Euterpe edulis, Jacaranda puberula, Maytenus robusta, Hirtella hebeclada, Clethra scabra, Garcinia gardneriana, Sloanea guianensis, Alchornea triplinervia, Pera glabrata, Aniba firmula, Nectandra oppositifolia, Ocotea dispersa, Sclerolobium denudatum, Inga sessilis, Andira fraxinifolia, Guarea mac…	38	B1, A1FI	Brazil	South America	d	Maxent	conservation	na	Colombo, A. & Joly, C.	2010
123	Kleinbauer, I, Dullinger, S, Peterseil, J, Essl, F	2010	Climate change might drive the invasive tree Robinia pseudacacia into nature reserves and endangered habitats	BIOLOGICAL CONSERVATION	Robinia pseudoacacia	1	A1, A2, B1, B2	Austria	Europe	i	ensemble	invasive	north	Kleinbauer et al.	2010
124	Ledig, FT, Rehfeldt, GE, Saenz-Romero, C, Flores-Lopez, C	2010	PROJECTIONS OF SUITABLE HABITAT FOR RARE SPECIES UNDER GLOBAL WARMING SCENARIOS	AMERICAN JOURNAL OF BOTANY	Picea engelmannii, Picea martinezii, Picea mexicana, Picea chihuahuana	4	consensus model - mixed	SW USA + Mexico	North America	i	RF	conservation	na	Ledig et al.	2010
125	Lopez, JMG, Camacho, CA	2010	Effects of climate change on the distribution of Pinus sylvestris L. stands in Spain. A phytoclimatic approach to defining management alternatives	FOREST SYSTEMS	Pinus sylvestris	1	A1, A2, B1, B2	Spain	Europe	d	phytoclimatic model	approach		Lopez & Allue	2010
126	Ogawa-Onishi, Y, Berry, PM, Tanaka, N	2010	Assessing the potential impacts of climate change and their conservation implications in Japan: A case study of conifers	BIOLOGICAL CONSERVATION	Pinus pumila, Abies mariesii, Abies veitchii, Picea jezoensis var. hondoensis, Tsuga diversifolia, Picea jezoensis, Picea glehnii, Abies sachalinensis, Taxus cuspidata, Abies homolepis, Thuja standishii, Chamaecyparis pisifera, Pinus parviflora, Thujopsis dolabrata, Pinus parviflora var. pentaphylla, Cephalotaxus harringtonia var. nana, Tsuga sieboldii, Sciadopitys verticillata, Pseudotsuga japon…	25	A2	Japan	Asia	d	ensemble models	conservation	na	Ogawa-Onishi et al.	2010
127	Richardson, DM, Iponga, DM, Roura-Pascual, N, Krug, RM, Milton, SJ, Hughes, GO, Thuiller, W	2010	Accommodating scenarios of climate change and management in modelling the distribution of the invasive tree Schinus molle in South Africa	ECOGRAPHY	Schinus molle	1	A2, B2	Western South Africa	Africa	d	BRT	invasive	na	Richardson et al.	2010
128	Horikawa, M, Tsuyama, I, Matsui, T, Kominami, Y, Tanaka, N	2009	Assessing the potential impacts of climate change on the alpine habitat suitability of Japanese stone pine (Pinus pumila)	LANDSCAPE ECOLOGY	Pinus pumila	1	A2	Japan	Asia	d	CT model	conservation	na	Horikawa et al.	2009
129	Matsui, T, Takahashi, K, Tanaka, N, Hijioka, Y, Horikawa, M, Yagihashi, T, Harasawa, H	2009	Evaluation of habitat sustainability and vulnerability for beech (Fagus crenata) forests under 110 hypothetical climatic change scenarios in Japan	APPLIED VEGETATION SCIENCE	Fagus crenata	1	A2, B1	Japan	Asia	na	CT model	conservation	north	Matsui et al.	2009
130	Morin, X, Thuiller, W	2009	Comparing niche- and process-based models to reduce prediction uncertainty in species range shifts under climate change	ECOLOGY	Acer saccharinum, Acer saccharum, Carya ovata, Juglans nigra, Ostrya virginiana, Populus deltoides, Populus tremuloides, Quercus bicolor, Quercus macrocarpa, Ulmus americana, Fraxinus americana, Fraxinus nigra, Aesculus glabra, Salix nigra, Sassafras albidum	15	A2, B2	E North America	North America	na	niche- and process-based models	approach	north	Morin, X. & Thuiller, W.	2009
131	van Zonneveld, M, Jarvis, A, Dvorak, W, Lema, G, Leibing, C	2009	Climate change impact predictions on Pinus patula and Pinus tecunumanii populations in Mexico and Central America	FOREST ECOLOGY AND MANAGEMENT	Pinus patula, Pinus tecunumanii	2	A2	Mexico and Central America	North America	na	Maxent	conservation	north	van Zonneveld et al.	2009
132	Watt, MS, Kriticos, DJ, Manning, LK	2009	The current and future potential distribution of Melaleuca quinquenervia	WEED RESEARCH	Melaleuca quinquenervia	1	A1	global	global	i	CLIMEX model	invasion	north	Watt et al.	2009
133	Attorre, F, Francesconi, F, Scarnati, L, De Sanctis, M, Alfo, M, Bruno, F	2008	Predicting the effect of climate change on tree species abundance and distribution at a regional scale	IFOREST-BIOGEOSCIENCES AND FORESTRY	Acer camperstre, Acer obtusatum, Acer pseudoplatanus, Carpinus betulus, Carpinus orientalis, Castanea sativa, Fagus sylvatica, Fraxinus ornus, Quercus cerris, Quercus frainetto, Quercus ilex, Quercus pubescens, Quercus robur, Quercus suber, Ostrya carpinifolia, Ulmus minor	16	A1FI	Lazio and Abruzzo regions, Italy	Europe	varies	RTA and MLR	conservation	na	Attorre et al.	2008
134	Benito Garzon, M, Sanchez de Dios, R, Sainz Ollero, H	2008	Effects of climate change on the distribution of Iberian tree species	APPLIED VEGETATION SCIENCE	Abies alba, Pinus sylvestris, Pinus uncinata, Castanea sativa, Fagus sylvatica, Quercus petraea, Quercus robur, Juniperus thurifera, Pinus nigra, Quercus faginea spp. broteroi, Quercus canariensis, Quercus faginea, Quercus pubescens, Quercus pyrenaica, Pinus halepensis, Pinus pinaster, Pinus pinea, Quercus ilex ssp. balota, Quercus ilex, Quercus suber	20	A1, A2, B1, B2	Iberian Peninsula	Europe	d	RF	conservation	na	Benito Garzon et al.	2008
135	Iverson, L, Prasad, A, Matthews, S	2008	Modeling potential climate change impacts on the trees of the northeastern United States	MITIGATION AND ADAPTATION STRATEGIES FOR GLOBAL CHANGE	Abies balsamea, Acer barbatum, Acer negundo, Acer nigrum, Acer pensylvanicum, Acer rubrum, Acer saccharinum, Acer saccharum, Acer spicatum, Aesculus glabra, Aesculus octandra, Alnus glutinosa, Asimina triloba, Betula alleghaniensis, Betula lenta, Betula nigra, Betula papyrifera, Betula populifolla, Bumelia lanuginosa, Carpinus caroliniana, Carya aquatica, Carya cordiformis, Carya glabra, Carya il…	134	A1FI, B1	E North America	North America	varies	RTA, BT, RF	management	na	Iverson et al.	2008b
136	Iverson, LR, Prasad, AM, Matthews, SN, Peters, M	2008	Estimating potential habitat for 134 eastern US tree species under six climate scenarios	FOREST ECOLOGY AND MANAGEMENT	Abies balsamea, Acer barbatum, Acer negundo, Acer nigrum, Acer pensylvanicum, Acer rubrum, Acer saccharinum, Acer saccharum, Acer spicatum, Aesculus glabra, Aesculus octandra, Alnus glutinosa, Asimina triloba, Betula alleghaniensis, Betula lenta, Betula nigra, Betula papyrifera, Betula populifolla, Bumelia lanuginosa, Carpinus caroliniana, Carya aquatica, Carya cordiformis, Carya glabra, Carya il…	134	A1FI, B1	E North America	North America	varies	RF	management	south	Iverson et al.	2008a
137	Leng, WF, He, HS, Bu, RC, Dai, LM, Hu, YM, Wang, XG	2008	Predicting the distributions of suitable habitat for three larch species under climate warming in Northeastern China	FOREST ECOLOGY AND MANAGEMENT	Larix gmelini, Larix olgensis var. Chanpaiensis, Larix principis rupprechtii	3	A1, A1B, A2	NE China	Asia	d	RF	conservation		Leng et al.	2008
138	Monserud, RA, Yang, YQ, Huang, SM, Tchebakova, N	2008	Potential change in lodgepole pine site index and distribution under climatic change in Alberta	CANADIAN JOURNAL OF FOREST RESEARCH	Pinus contorta	1	A2	Alberta, Canada	North America	na	Function	management		Monserud et al.	2008
139	Morin, X, Viner, D, Chuine, I	2008	Tree species range shifts at a continental scale: new predictive insights from a process-based model	JOURNAL OF ECOLOGY	Acer saccharinum, Acer saccharum, Aesculus glabra, Carya ovata, Fraxinus americana, Fraxinus nigra, Juglans nigra, Ostrya virginiana, Pinus monticola, Populus deltoides, Populus tremuloides, Quercus bicolor, Quercus macrocarpa, Salix nigra, Sassafras albidum, Ulmus americana	16	A2, B2	E North America	North America	d	process-based model	approach	na	Morin et al.	2008
140	Pattison, RR, Mack, RN	2008	Potential distribution of the invasive tree Triadica sebifera (Euphorbiaceae) in the United States: evaluating CLIMEX predictions with field trials	GLOBAL CHANGE BIOLOGY	Triadica sebifera	1	+2 °C in daily minimum and maximum T temperatures	SE USA	North America	i	CLIMEX model	invasion	na	Pattison & Mack	2008
141	Attorre, F, Francesconi, F, Taleb, N, Scholte, P, Saed, A, Alfo, M, Bruno, F	2007	Will dragonblood survive the next period of climate change? Current and future potential distribution of Dracaena cinnabari (Socotra, Yemen)	BIOLOGICAL CONSERVATION	Dracaena cinnabari	1	A1FI	Socotra, Yemen	Asia	d	RTA	conservation	upslope	Attorre et al.	2007
142	Mckenney, DW, Pedlar, JH, Lawrence, K, Campbell, K, Hutchinson, MF	2007	Potential impacts of climate change on the distribution of North American trees	BIOSCIENCE	Abies amabilis, Abies balsamea, Abies concolor, Abies grandis, Abies lasiocarpa, Abies magnifica, Abies procera, Acer barbatum, Acer glabrum, Acer macrophyllum, Acer negundo, Acer pensylvanicum, Acer rubrum, Acer saccharinum, Acer saccharum, Acer spicatum, Aesculus glabra, Alnus incana, Alnus rhombifolia, Alnus rubra, Alnus viridis, Amelanchier alnifolia, Arbutus menziesii, Asimina triloba, Betul…	130	A2, B2	North America	North America	varies	ANUCLIM	management	na	Mckenney et al.	2007
143	Hamann, A, Wang, TL	2006	Potential effects of climate change on ecosystem and tree species distribution in British Columbia	ECOLOGY	Abies amabilis, Abies grandis, Abies lasiocarpa, Acer circinatum, Acer glabrum, Acer macrophyllum, Alnus tenuifolia, Alnus rubra, Alnus viridis, Arbutus menziesii, Betula neoalaskana, Betula occidentalis, Betula papyrifera, Chamaecyparis nootkatensis, Cornus nuttallii, Corylus cornuta, Crataegus spp., Juniperus scopulorum, Larix laricina, Larix lyallii, Larix occidentalis, Malus fusca, Picea enge…	48	A2, B2	British Columbia, Canada	North America	varies	RF	approach	both poleward and lateral shifts. east-west transitions are expected to be more significant due to precipitation changes.	Hamann & Wang.	2006
144	Matsui, T, Yagihashi, T, Nakaya, T, Taoda, H, Yoshinaga, S, Daimaru, H, Tanaka, N	2004	Probability distributions, vulnerability and sensitivity in Fagus crenata forests following predicted climate changes in Japan	JOURNAL OF VEGETATION SCIENCE	Fagus sylvatica	1	CCSR/NIES - intermediate rises in temperature during the summer season, and larger increases in precipitation, compared to most GCM scenarios	Japan	Asia	d	process-based model	approach	na	Matsui et al.	2004
145	Thuiller, W	2003	BIOMOD - optimizing predictions of species distributions and projecting potential future shifts under global change	GLOBAL CHANGE BIOLOGY	Betula nana, Pinus halepensis, Castanea sativa, Quercus petraea, other species not shown in the paper	61	A1FI	Europe	Europe	na	multiple	approach	north	Thuiller, W.	2003
146	Shafer, SL, Bartlein, PJ, Thompson, RS	2001	Potential changes in the distributions of western North America tree and shrub taxa under future climate scenarios	ECOSYSTEMS	Tilia americana, Ulmus americana, Betula papyrifera, Larrea tridentata, Pseudotsuga menziesii, Picea glauca, Artemisia tridentata, Carnegiea gigantea, Pinus ponderosa, Abies amabilis, Alnus rubra, Quercus garryana, Quercus lobata, Yucca brevifolia	77	IS92a - 700 ppm CO2 at 2100	North America	North America	na	regression models	conservation	na	Shafer et al.	2001
147	Sykes, MT	2001	Modelling the potential distribution and community dynamics of lodgepole pine (Pinus contorta Dougl. ex. Loud.) in Scandinavia	FOREST ECOLOGY AND MANAGEMENT	Pinus contorta	1	two GCMs without scenrario	Europe	Europe	i	FORSKA	invasion	na	Sykes, M. T.	2001
148	Xu, DY, Yan, H	2001	A study of the impacts of climate change on the geographic distribution of Pinus koraiensis in China	ENVIRONMENT INTERNATIONAL	Pinus koraiensis	1	500 and 1000 ppm CO2	NE China	Asia	varies	spline interpolation	approach	north and upslope	Xu, D. & Yan, H.	2001
149	Booth, TH, Nghia, NH, Kirschbaum, MUF, Hackett, C, Jovanovic, T	1999	Assessing possible impacts of climate change on species important for forestry in Vietnam	CLIMATIC CHANGE	Styrax tonkinensis, Acacia mangium	2	increases of 1°C and 2 °C, +5% precipitation	Vietnam	Asia	na	Plantgro model	plantation	north	Booth et al.	1999
150	Iverson, LR, Prasad, A, Schwartz, MW	1999	Modeling potential future individual tree-species distributions in the eastern United States under a climate change scenario: a case study with Pinus virginiana	ECOLOGICAL MODELLING	Pinus virginiana	1	doubled CO2	Virginia, USA	North America	na	RTA	approach	na	Iverson et al.	1999
151	Iverson, LR, Prasad, AM	1998	Predicting abundance of 80 tree species following climate change in the eastern United States	ECOLOGICAL MONOGRAPHS	Abies balsamea, Acer negundo, Acer pensylvanicum, Acer rubrum, Acer saccharinum, Acer saccharum, Betula alleghaniensis, Betula lenta, Betula nigra, Betula papyrifera, Carpinus caroliniana, Carya cordiformis, Carya glabra, Carya ovata, Carya tomentosa, Celtis laevigata, Celtis occidentalis, Cercis canadensis, Cornus florida, Diospyros virginiana, Fagus grandifolia, Fraxinus americana, Fraxinus nig…	80	doubled CO2	E North America	North America	varies	RTA	conservation		Iverson & Prasad	1998
152	Sykes, MT, Prentice, IC, Cramer, W	1996	A bioclimatic model for the potential distributions of north European tree species under present and future climates	JOURNAL OF BIOGEOGRAPHY	Picea abies, Pinus sylvestris, Juniperus communis, Taxus baccata, Ilex aquifolium, Acer platanoides, Alnus incana, Betula pendula, Betula pubescens, Carpinus betulus, Corylus avellana, Fagus sylvatica, Fraxinus excelsior, Populus tremula, Quercus petraea, Quercus robur, Sorbus aucuparia, Tilia cordata, Ulmus glabra	19	doubled CO2	Europe	Europe	varies	FUNCTION	approach		Sykes et al.	1996
153	Sharanjeet Kaur, Siddhartha Kaushal, Dibyendu Adhikari, Krishna Raj, K. S. Rao, Rajesh Tandon, Shailendra Goel, Saroj K. Barik, Ratul Baishya	2023	Different GCMs yet similar outcome: predicting the habitat distribution of Shorea robusta C.F. Gaertn. in the Indian Himalayas using CMIP5 and CMIP6 climate models	Environmental Monitoring and Assessment	Shorea robusta	1	CMIP5 (RCP4.5), CMIP6 (SSP2-45)	Indian Himalayas	Asia	d	MaxEnt Models	conservation	north	Kaur et al.	2023
154	Stef Haesen, Jonathan Lenoir, Eva Gril, Pieter De Frenne, Jonas J. Lembrechts, Martin Kopecký, Martin Macek, Matěj Man, Jan Wild, Koenraad Van Meerbeek	2023	Microclimate reveals the true thermal niche of forest plant species	Ecology Letters	Various forest plant species	Multiple		Europe	Europe		MaxEnt Models	conservation	no mention	Haesen et al.	2023
155	Aaron J. Brunton, Gabriel C. Conroy, David S. Schoeman, Maurizio Rossetto, Steven M. Ogbourne	2023	Seeing the forest through the trees: Applications of species distribution models across an Australian biodiversity hotspot for threatened rainforest species of Fontainea	Global Ecology and Conservation	Fontainea australis, Fontainea oraria	2	CMIP6 (SSP1-26, SSP5-85)	Australia	Australia	varies	Random Forest & Decision Trees, GLM and GAM	conservation	no mention	Brunton et al.	2023
156	Javad Momeni Damaneh, Jalil Ahmadi, Soroor Rahmanian, Seyed Mohammad Moein Sadeghi, Vahid Nasiri, Stelian Alexandru Borz	2022	Prediction of wild pistachio ecological niche using machine learning models	Ecological Informatics	Pistacia atlantica	1		Northeastern Iran	Asia		Ensemble Models, MaxEnt Models, Random Forest & Decision Trees, Boosted Regression Trees, GLM and GAM, Other Machine Learning Models	conservation	no mention	Damaneh et al.	2022
157	Shiv Paul, Swaran Lata, Tanay Barman	2023	Habitat distribution modeling of the Pinus gerardiana under projected climate change in the North-Western Himalaya, India	Landscape and Ecological Engineering	Pinus gerardiana	1	CMIP6 (SSP2-45, SSP3-70)	North-Western Himalaya, India	Asia	i	MaxEnt Models	conservation	no mention	Paul et al.	2023
158	Singh, PP; Behera, MD; Rai, R; Shankar, U; Upadhaya, K; Nonghuloo, IM; Mir, AH; Barua, S; Naseem, M; Srivastava, PK; Tiwary, R; Gupta, A; Gupta, V; Nand, S; Adhikari, D; Barik, SK	2023	Morpho-physiological and demographic responses of three threatened Ilex species to changing climate aligned with species distribution models in future climate scenarios	Environmental Monitoring and Assessment	Ilex khasiana, Ilex venulosa, Ilex embelioides	3	IPSL-CM5A-LR, NIMR-HADGEM2-AO	Meghalaya, India	Asia	varies	Ecological Niche Models (ENMs)	conservation	mixed: i. khasiana at higher elevations; i. venulosa and i. embelioides at wider altitudinal ranges	Singh et al.	2023
159	Mapunda, KK; Andrew, SM	2023	Predicting the distribution of critically endangered tree species Karomia gigas under climate change in Tanzania	Ecol. Eng.	Karomia gigas	1	RCP	Tanzania	Africa	i	MaxEnt	conservation	i	Mapunda et al.	2023
160	Wang, TX; Li, WT; Cui, HX; Song, YR; Liu, CY; Yan, Q; Wu, YX; Jia, YH; Fang, LZ; Qi, LH	2024	Predicting the Potential Habitat Distribution of Relict Plant Davidia involucrata in China Based on the MaxEnt Model	Forests	Davidia involucrata	1	IPCC AR6 (SSP1-2.6/3-7.0/5-8.5)	China	Asia	d	MaxEnt Models	conservation	no mention	Wang et al.	2024c
161	Wu, CP; Fan, JZ; Xu, YH; Jiang, B; Jiao, JJ; Yao, LJ; Wieser, G	2023	Adaptability Analysis of the Evergreen Pioneer Tree Species Schima superba to Climate Change in Zhejiang Province	Forests	Schima superba	1	IPCC AR6 (SSP2-4.5)	Zhejiang Province, China	Asia	varies	MaxEnt Models	conservation	no mention	Wu et al.	2023
162	Singh, M; Kumar, L; Rajasekaran, A; Amaladas, P; Anuja, H	2024	Prosopis juliflora (Swartz) DC. invasion in protected areas of India under climate change	Journal for Nature Conservation	Prosopis juliflora	1	IPCC AR5 (RCP2.6/8.5)	India	Asia	i	MaxEnt Models	invasive	no mention	Singh et al.	2024
163	Koo, KA; Park, SU	2022	The effect of interplays among climate change, land-use change, and dispersal capacity on plant redistribution	Ecological Indicators	Pittosporum tobira, Raphiolepis indica var. umbellata, Neolitsea sericea, Ilex integra, Eurya emarginata	5	IPCC AR5 (RCP4.5/8.5)	Republic of Korea	Asia	varies	Ensemble Models	conservation	north, upslope	Koo & Park	2022
164	Jin, X; Chang, BL; Huang, YQ; Lin, XK	2024	Assessment of Climate Change and Land Use/Land Cover Effects on Aralia elata Habitat Suitability in Northeastern China	Forests	Aralia elata	1	IPCC AR6 (SSP1-2.6/2-4.5/3-7.0/5-8.5)	Northeastern China	Asia	d	MaxEnt Models	conservation	no mention	Jin et al.	2024
165	Yan, G; Zhang, GF	2022	Predicting the Potential Distribution of Endangered Parrotia subaequalis in China	Forests	Parrotia subaequalis	1	IPCC AR5 (RCP2.6/4.5/8.5)	China	Asia	varies	MaxEnt Models	conservation	north, northeast	Yan, G. & Zhang, G. F.	2022
166	Reyes-Ortiz, M; Lira-Noriega, A; Osorio-Olvera, L; Luna-Vega, I; Williams-Linera, G	2024	Leaf functional traits and ecological niche of Fagus grandifolia and Oreomunnea mexicana in natural forests and plantings as a proxy of climate change	American Journal of Botany	Fagus grandifolia, Oreomunnea mexicana	2	IPCC AR5 (RCP2.6/4.5/8.5)	Mexico	North America	varies	MaxEnt Models	conservation	upslope	Reyes-Ortiz et al.	2024
167	Baecher, JA; Johnson, SA; Roznik, EA; Scheffers, BR	2023	Experimental evaluation of how biological invasions and climate change interact to alter the vertical assembly of an amphibian community	Journal of Animal Ecology	Hyla cinerea, Hyla squirella, Osteopilus septentrionalis	3	IPCC AR6	Florida, USA	North America	varies	Other	invasive	no mention	Baecher et al.	2023
168	Yang, JT; Jiang, X; Chen, H; Jiang, P; Liu, M; Huang, Y	2022	Predicting the Potential Distribution of the Endangered Plant Magnolia wilsonii Using MaxEnt under Climate Change in China	Polish Journal of Environmental Studies	Magnolia wilsonii	1	IPCC AR6 (SSP1-2.6/2-4.5/5-8.5)	China	Asia	i	MaxEnt Models	conservation	northeast	Yang et al.	2022b
169	Chen, BR; Zou, H; Zhang, BY; Zhang, XY; Wang, C; Zhang, XX	2023	Distribution change and protected area planning of Tilia amurensis in China: A study of integrating the climate change and present habitat landscape pattern	Global Ecology and Conservation	Tilia amurensis	1	IPCC AR6 (SSP1-2.6/2-4.5/3-7.0/5-8.5)	Northeast China	Asia	i	Ensemble Models	conservation	north, upslope	Chen et al.	2023
170	HamadAmin, BA; Khwarahm, NR	2023	Mapping Impacts of Climate Change on the Distributions of Two Endemic Tree Species under Socioeconomic Pathway Scenarios (SSP)	Sustainability	Pistacia eurycarpa, Pistacia khinjuk	2	IPCC AR6 (SSP1-26, SSP2-45, SSP5-85)	Kurdistan Region, Iraq	Asia	i	MaxEnt	conservation	north	HamadAmin, B. A. & Khwarahm, N. R	2023
171	dos Santos, GN; da Silva, AC; Higuchi, P	2023	Subtropical high-montane forest climate refuges in Brazil	Scientific Agriculture	Crinodendron brasiliense, Drimys angustifolia, Inga lentiscifolia, Miconia ramboi, Myrceugenia oxisepala, Myrsine altomontana, Plinia cardifolia, Solanum cassioides, Solanum pabstii, Tibouchina pilosa	10	IPCC AR5 (RCP4.5/8.5)	Southern Brazil (Serra do Mar and Serra Geral)	South America	d	MaxEnt Models	conservation	upslope	dos Santos et al.	2023
172	Liu, G; Zhang, YR; Lu, Q; An, KL; Li, YR; Xiong, DY; Li, GQ; Du, S	2023	Uncertainties of Climate Change on Suitable Habitat of Calligonum mongolicum Turcz. (Polygonaceae) in Desert Areas of Central Asia	Forests	Calligonum mongolicum	1	IPCC AR6 (SSP1-26, SSP2-45, SSP5-85)	Central Asia	Asia	varies	MaxEnt Models	conservation	mixed	Liu et al.	2023
173	Li, YX; Shao, WH; Huang, SQ; Zhang, YZ; Fang, HF; Jiang, JM	2022	Prediction of Suitable Habitats for Sapindus delavayi Based on the MaxEnt Model	Forests	Sapindus delavayi	1	IPCC AR6 (SSP1-26, SSP2-45, SSP3-70, SSP5-85)	China	Asia	varies	MaxEnt Models	conservation	southwest	Li et al.	2022c
174	Zhang, HY; Sun, PF; Zou, HC; Ji, XD; Wang, ZY; Liu, Z	2024	Adaptive Distribution and Vulnerability Assessment of Endangered Maple Species on the Tibetan Plateau	Forests	Acer wardii, Acer campbellii, Acer cappadocicum, Acer pectinatum, Acer sikkimense, Acer sterculiaceum, Acer taronense	7	IPCC AR6 (SSP1-26, SSP3-70, SSP5-85)	Tibetan Plateau	Asia	varies	MaxEnt Models	conservation	northwest	Zhang et al.	2024a
175	Ahmadi, K; Mahmoodi, S; Pal, SC; Saha, A; Chowdhuri, I; Kolyaie, S; Linh, NTT; Thai, VN; Kumar, L	2023	Modeling tree species richness patterns and their environmental drivers across Hyrcanian mountain forests	Ecological Informatics	Not explicitly mentioned, but 29 tree species studied	29		Hyrcanian Mountain Forests, Iran	Asia		Bayesian Models, Hierarchical Models	conservation	no mention	Ahmadi et al.	2023
176	Huo, H; Sun, C	2023	Distributional range shifts in response to climate change: a case study of conifer species endemic to southwestern China	Applied Ecology and Environmental Research	Pinus yunnanensis	1	IPCC AR6 (SSP2-45, SSP5-85)	Southwestern China	Asia	d	MaxEnt Models	conservation	south, downslope	Huo, H. & Sun, C.	2023
177	Pham, MP; Vu, DD; Nguyen, TT; Nguyen, V	2024	Predictive ecological niche model for Cinnamomum parthenoxylon (Jack) Meisn. (Lauraceae) from Last Glacial Maximum to future in Vietnam	Biodiversity Data Journal	Cinnamomum parthenoxylon	1	IPCC AR6 (SSP1-26, SSP2-45, SSP3-70, SSP5-85)	Vietnam	Asia	varies	Random Forest, SVM, CART, GBDT, MaxEnt	conservation	northeast	Pham et al.	2024
178	Wang, HR; Zhi, FY; Zhang, GF	2024	Predicting Impacts of Climate Change on Suitable Distribution of Critically Endangered Tree Species Yulania zenii (W. C. Cheng) D. L. Fu in China	Forests	Yulania zenii	1	IPCC AR6 (SSP1-26, SSP2-45, SSP3-70, SSP5-85)	China	Asia	d	MaxEnt Models, Biomod2	conservation	southeast	Wang et al.	2024a
179	Mas, B; Riera, S; Allu, E	2023	Modelling Mediterranean oak palaeolandscapes using the MaxEnt model algorithm: The case of the NE Iberia under the Middle Holocene climatic scenario	Ecological Informatics	Quercus pubescens, Quercus ilex subsp. ilex	2	Middle Holocene Climate Scenario	NE Iberian Peninsula	Europe	varies	MaxEnt Models	conservation		Mas et al.	2023
180	Chandora, R; Paul, S; Kanishka, RC; Kumar, P; Kumar, P; Sharma, A; Kumar, A; Singh, D; Negi, N; Lata, S; Singh, M	2023	Ecological survey, population assessment and habitat distribution modelling for conserving Fritillaria roylei? critically endangered Himalayan medicinal herb	South African Journal of Botany	Fritillaria roylei	1	IPCC AR6 (SSP2-45, SSP3-70)	North-Western Himalayas, Himachal Pradesh, India	Asia	varies	MaxEnt Models	conservation	upslope	Chandora et al.	2023
181	Guo, X; Zhang, PY; Yue, YJ	2024	Prediction of global wheat cultivation distribution under climate change and socioeconomic development	Science of the Total Environment	Triticum aestivum (wheat)	1	IPCC AR5 (RCP2.6, RCP4.5, RCP8.5)	Global	Global	d	MaxEnt-SPAM	economic: plantation or reforestation	no mention	Guo et al.	2024
182	Bedoya-Canas, LE; López-Hernández, F; Cortés, AJ	2024	Climate Change Responses of High-Elevation Polylepis Forests	Forests	Polylepis sericea, Polylepis quadrijuga	2	IPCC AR6 (SSP1-26/3-70/5-85)	Northern Andes	South America	d	MaxEnt Models, Other Machine Learning Models	conservation	upslope	Bedoya-Canas et al.	2024
183	Thakur, S; Dhyani, R; Negi, VS; Bhatt, ID	2022	Water-energy, climate, and habitat heterogeneity mutually drives spatial pattern of tree species richness in the Indian Western Himalaya	Frontiers in Forests and Global Change	51 tree species (not explicitly listed)	51		Indian Western Himalaya	Asia		Stacked Species Distribution Models (SSDM)	conservation	no mention	Thakur et al.	2022
184	Dong, PB; Wang, LJ; Jia, Y; Li, ZH; Wang, HY; Guo, FX; Chen, Y	2022	Niche divergence at the intraspecific level in an endemic rare peony (Paeonia rockii): A phylogenetic, climatic and environmental survey	Frontiers in Plant Science	Paeonia rockii subsp. rockii, Paeonia rockii subsp. taibaishanica	2	IPCC AR6 (SSP1-26, SSP2-45, SSP3-70, SSP5-85)	China	Asia	d	MaxEnt Models	conservation	upslope	Dong et al.	2022
185	Anand, A; Srivastava, PK; Pandey, PC; Khan, ML; Behera, MD	2022	Assessing the niche of Rhododendron arboreum using entropy and machine learning algorithms: role of atmospheric, ecological, and hydrological variables	Journal of Applied Remote Sensing	Rhododendron arboreum	1		Garhwal Division, Uttarakhand, India	Asia	varies	MaxEnt Models, Boosted Regression Trees, Random Forest	conservation	no mention	Anand et al.	2022
186	Guo, YL; Zhao, ZF; Yuan, SW; Li, X	2023	A greener Loess Plateau in the future: moderate warming will expand the potential distribution areas of woody species	Environmental Research Letters	42 woody species including 21 tree species and 21 shrub species	42	IPCC AR6 (SSP1-26, SSP2-45, SSP3-70, SSP5-85)	Loess Plateau, China	Asia	i	Ensemble Models	conservation	north	Guo et al.	2023
187	Wang, C; Sheng, QQ; Zhao, RA; Zhu, ZL	2023	Differences in the Suitable Distribution Area between Northern and Southern China Landscape Plants	Plants	29 woody plant species	29	IPCC AR6 (SSP1-26, SSP5-85)	Northern and Southern China	Asia	varies	MaxEnt Models	conservation	north	Wang et al.	2023a
188	Wang, JH; Qian, QF; Jia, XJ; Yu, B; Sun, CH; Tao, Q	2023	The possible impact of human activity and climate change on the potential suitable habitats of Taxus wallichianavar.mairei (Taxaceae) evaluated by ensemble modeling techniques	Environmental Research Communications	Taxus wallichiana var. mairei	1	IPCC AR6 (SSP1-26, SSP2-45, SSP3-70, SSP5-85)	Southern China	Asia	d	Ensemble Models	conservation	upslope	Wang et al.	2023c
189	Du, BY; Wang, ZQ; Li, XY; Zhang, X; Wang, XT; Zhang, DY	2024	Adaptation of Tree Species in the Greater Khingan Range under Climate Change: Ecological Strategy Differences between Larix gmelinii and Quercus mongolica	Forests	Larix gmelinii, Quercus mongolica	2	IPCC AR6 (SSP1-26, SSP2-45, SSP5-85)	Greater Khingan Range, China	Asia	varies	MaxEnt Models	conservation	northwest	Du et al.	2024
190	Hong, M; Song, C; Kim, M; Kim, J; Roh, M; Ko, Y; Cho, K; Son, Y; Jeon, S; Kraxner, F; Lee, WK	2023	Modeling-Based Risks Assessment and Management of Climate Change in South Korean Forests	Forests	Pinus densiflora, Pinus koraiensis, Larix kaempferi, Quercus variabilis, Quercus mongolica	5	IPCC AR5 (RCP8.5)	South Korea	Asia	varies	KO-G-Dynamic Model	management	no mention	Hong et al.	2023
191	Dabral, A; Shankhwar, R; Martins-Ferreira, MAC; Pandey, S; Kant, R; Meena, RK; Chandra, G; Ginwal, HS; Thakur, PK; Bhandari, MS; Sahu, N; Nayak, S	2023	Phenotypic, Geological, and Climatic Spatio-Temporal Analyses of an Exotic Grevillea robusta in the Northwestern Himalayas	Sustainability	Grevillea robusta	1	IPCC AR5 (RCP2.6, RCP4.5, RCP6.0, RCP8.5)	Northwestern Himalayas, Uttarakhand, India	Asia	varies	MaxEnt Models	invasive	mixed	Dabral et al.	2023
192	Jin, SH; Chi, Y; Li, XQ; Shu, PZ; Zhu, MX; Yuan, Z; Liu, Y; Chen, WJ; Han, YN	2023	Predicting the response of three common subtropical tree species in China to climate change	Frontiers in Forests and Global Change	Cunninghamia lanceolata, Pinus taiwanensis, Quercus glauca	3	IPCC AR6 (SSP1-2.6, SSP5-8.5)	China	Asia	varies	MaxEnt	conservation	mixed	Jin et al.	2023
193	Zimmer, SN; Holsinger, KW; Dawson, CA	2023	A field-validated ensemble species distribution model of Eriogonum pelinophilum, an endangered subshrub in Colorado, USA	Ecology and Evolution	Eriogonum pelinophilum	1		Colorado, USA	North America		Ensemble Models (Random Forest, Boosted Regression Trees)	conservation	no mention	Zimmer et al.	2023
194	Aidoo, OF; Souza, PGC; Silva, RS; Júnior, PAS; Picanço, MC; Heve, WK; Duker, RQ; Ablormeti, FK; Sétamou, M; Borgemeister, C	2023	Modeling climate change impacts on potential global distribution of Tamarixia radiata Waterston (Hymenoptera: Eulophidae)	Science of the Total Environment	Tamarixia radiata	1	IPCC AR6 (SSP1-26, SSP5-85)	Global	Global	i	MaxEnt Models	biological control	mixed	Aidoo et al.	2023
195	Meza Mori, Gerson; Cotrina-Sanchez, A; Bandopadhyay, S; Rojas-Briceño, NB; Guzmán, CT; Castro, EC; Oliva, M	2023	Does climate change impact the potential habitat suitability and conservation status of the national bird of Peru (Rupicola peruvianus)?	Biodiversity and Conservation	Rupicola peruvianus	1	IPCC AR5 (RCP4.5, RCP8.5)	Peru	South America	varies	MaxEnt Models	conservation	mixed	Mori et al.	2023
196	Kont, R; Leivits, M; Lohmus, A	2023	Breaking out from a restricted range: Alternative habitat models to assess population perspectives	Journal for Nature Conservation	Pteromys volans	1		Estonia	Europe	varies	MaxEnt Models, Random Forest & Decision Trees, Boosted Regression Trees	conservation	no mention	Kont et al.	2023
197	Xie, SY; Si, H; Sun, HX; Zhao, Q; Li, XD; Wang, SQ; Niu, JF; Wang, ZZ	2023	Predicting the Potential Distribution of the Endangered Plant Eucommia ulmoides in China under the Background of Climate Change	Sustainability	Eucommia ulmoides	1	IPCC AR6 (SSP1-26, SSP2-45, SSP3-70, SSP5-85)	China	Asia	varies	MaxEnt Models	conservation	northwest	Xie et al.	2023c
198	Peterson, MR; Derouen, Z; Koralewski, TE; Wang, HH; Heldman, SM; Bishop, AE; Grant, WE	2024	Climate change puts the invasive Japanese honeysuckle (Lonicera japonica) on the move in the southern forestlands of the United States	Biological Invasions	Lonicera japonica	1	IPCC AR6 (SSP3-70)	Southern United States	North America	i	Boosted Regression Trees	invasive	north	Peterson et al.	2024
199	Wessely, J; Essl, F; Fiedler, K; Gattringer, A; Hülber, B; Ignateva, O; Moser, D; Rammer, W; Dullinger, S; Seidl, R	2024	A climate-induced tree species bottleneck for forest management in Europe	Nature Ecology & Evolution	Multiple species (69 European tree species)	69	IPCC AR5 (RCP2.6, RCP4.5, RCP8.5)	Europe	Europe	varies	Ensemble Models	management	mixed	Wessely et al.	2024
200	Watts, JL; Watkins, JE	2022	New Zealand Fern Distributions from the Last Glacial Maximum to 2070: A Dynamic Tale of Migration and Community Turnover	American Fern Journal	Tree ferns	107	IPCC AR6 (SSP2-45, SSP5-85)	New Zealand	Oceania	i	MaxEnt Models	conservation	south, upslope	Watts, J. L. & Watkins, J. E.	2022
201	Bulut, S; Aytas, I	2023	Modeling potential distribution and above-ground biomass of Scots pine	Environmental Monitoring and Assessment	Pinus sylvestris	1	IPCC AR6 (SSP2-45, SSP5-85)	Inner Anatolian Region, T羹rkiye	Asia	varies	MaxEnt Models	economic: plantation or reforestation	north, upslope	Bulut, S. & Aytas, I.	2023
202	Cong, Y; Gu, YF; Wang, WJ; Wang, L; Xue, ZS; Chen, YY; Jin, YH; Xu, JW; Li, MH; He, HS; Jiang, M	2024	The interaction between temperature and precipitation on the potential distribution range of Betula ermanii in the alpine treeline ecotone on the Changbai Mountain	Forest Ecosystems	Betula ermanii	1	IPCC AR6 (SSP1-26/3-70/5-85)	Changbai Mountain	Asia	i	Ensemble Models	conservation	upslope	Cong et al.	2024
203	Saraf, PN; Srivastava, J; Munoz, F; Charles, B; Samal, P; Quamar, MF	2024	Ecological niche modelling to project past, current and future distributional shift of black ebony tree Diospyros melanoxylon Roxb. in India	Nordic Journal of Botany	Diospyros melanoxylon	1	IPCC AR5 (RCP2.6, RCP8.5)	India	Asia	d	Ensemble Models	conservation	no mention	Saraf et al.	2024
204	Matias, RAM; Rezende, AV; Sevilha, AC; Scariot, AO; Matricardi, EAT; Terribile, LC	2024	Geomorphological and Bioclimatic Relationships in the Occurrence of Species of Agro-Extractivist Interest in the Cerrado Biome	Sustainability	Annona crassiflora, Caryocar brasiliense, Eugenia dysenterica, Hancornia speciosa, Tachigali subvelutina	5		Cerrado Biome, Alto Rio Pardo Territory, Minas Gerais, Brazil	South America	varies	MaxEnt Models, Generalized Linear Models (GLM), Random Forest (RF), Generalized Additive Models (GAM), Artificial Neural Networks (ANN)	conservation, management	no mention	Matias et al.	2024
205	Shen, LL; Deng, HY; Zhang, GL; Ma, AQ; Mo, XY	2023	Effect of Climate Change on the Potentially Suitable Distribution Pattern of Castanopsis hystrix Miq. in China	Plants	Castanopsis hystrix Miq.	1	IPCC AR6 (SSP1-26, SSP2-45, SSP5-85)	China	Asia	varies	MaxEnt Models	management	south	Shen et al.	2023
206	Huang, ZH; Li, ZX; Yao, LW; Yuan, YH; Hong, ZY; Huang, SY; Wang, Y; Ye, JH; Zhang, LY; Ding, JL	2024	Geographical distribution and potential distribution prediction of thirteen species of Citrus L. in China	Environmental Science and Pollution Research	Citrus aurantium, Citrus ichangensis, Citrus junos Sieb, Citrus limonum, Citrus limonia Osb., Citrus maxima Merr., Citrus medica, Citrus reticulata Blanco, Citrus sinensis Osbeck, Citrus hystrix DC., Citrus aurantifolia, Citrus hongheensis, Citrus macroptera	13	IPCC AR6 (Not explicitly stated)	China	Asia	i	MaxEnt Models	economic: plantation or reforestation	north	Huang et al.	2024b
207	Lee, SJ; Shin, DB; Byeon, JG; Oh, SH	2023	Climate Change Vulnerability Assessment and Ecological Characteristics Study of Abies nephrolepis in South Korea	Forests	Abies nephrolepis	1	IPCC AR6 (SSP2-45, SSP5-85)	South Korea	Asia	d	Ensemble Models	conservation	upslope	Lee et al.	2023b
208	Mantero, G; Anselmetto, N; Morresi, D; Meloni, F; Bolzon, P; Lingua, E; Garbarino, M; Marzano, R	2024	Modeling post-fire regeneration patterns under different restoration scenarios to improve forest recovery in degraded ecosystems	Forest Ecology and Management	Pinus sylvestris, Populus tremula	2		Northwestern Italian Alps	Europe	i	Bayesian Models	management	upslope	Mantero et al.	2024
209	Jinga, P; Mureva, A; Manyangadze, T	2023	Mopane (Colophospermum mopane): A potential winner under climate change in southern Africa	Austral Ecology	Colophospermum mopane	1	IPCC AR6 (SSP2-45, SSP5-85)	Southern Africa	Africa	i	Ensemble Models	conservation	mixed	Jinga et al.	2023
210	Radha, KO; Khwarahm, NR	2022	An Integrated Approach to Map the Impact of Climate Change on the Distributions of Crataegus azarolus and Crataegus monogyna in Kurdistan Region, Iraq	Sustainability	Crataegus azarolus, Crataegus monogyna	2	IPCC AR6 (SSP1-26, SSP2-45, SSP5-85)	Kurdistan Region, Iraq	Asia	d	MaxEnt Models	management	east, southeast	Radha & Khwarahm	2022
211	Wang, M., Guan, Q. & Xie, Y.	2023	Prediction of potential suitable areas for Broussonetia papyrifera in China using the MaxEnt model and CMIP6 data	Journal of Plant Ecology	Broussonetia papyrifera	1	IPCC AR6 (SSP1-26, SSP5-85)	China	Asia	i	MaxEnt Models	conservation	north, west	Wang et al.	2023d
212	Zeraatkar, A; Nasab, FK	2024	Mapping the habitat suitability of endemic and sub-endemic almond species in Iran under current and future climate conditions	Environment, Development and Sustainability	Prunus haussknechtii, Prunus lycioides, Prunus scoparia, Prunus elaeagnifolia	4	IPCC AR5 (RCP2.6, RCP8.5)	Iran	Asia	varies	MaxEnt Models	conservation	north	Zeraatkar, A. & Nasab, F. K.	2024
213	Hazarika, A; Deka, JR; Majumdar, K; Barman, D; Nath, AJ	2022	Modelling Changes in Distribution of the Rheophytic Tree Species	Wetlands	Barringtonia acutangula	1	IPCC AR5 (RCP2.6, RCP8.5)	Indo-Bangladesh landscape	Asia	d	MaxEnt	conservation	no mention	Hazarika et al.	2022
214	Rose, MB; Velazco, SJE; Regan, HM; Franklin, J	2023	Rarity, geography, and plant exposure to global change in the California Floristic Province	Global Ecology and Biogeography	106 terrestrial plant species (not specified individually)	106	IPCC AR5 (RCP4.5, RCP8.5)	California Floristic Province, USA	North America	varies	Ensemble Models	conservation	mixed	Rose et al.	2023
215	Lee, S; Park, H; Jeong, A; Lee, Y; Koo, S; Kim, M	2023	Management plans for Korean national parks to conserve the habitat of the Korean fir (Abies koreana)	Biological Conservation	Abies koreana	1	IPCC AR6 (SSP2-4.5/5-8.5)	Korea (Deogyusan NP, Jirisan NP, Hallasan NP)	Asia	d	MaxEnt Models	conservation	upslope	Lee et al.	2023a
216	El-Barougy, RF; Dakhil, MA; Halmy, MWA; Cadotte, M; Dias, S; Farahat, EA; El-keblawy, A; Bersier, LF	2023	Potential extinction risk of Juniperus phoenicea under global climate change: Towards conservation planning	Global Ecology and Conservation	Juniperus phoenicea	1	IPCC AR6 (SSP1-2.6/5-8.5)	Mediterranean	Europe	d	Ensemble Models	conservation	south	El-Barougy et al.	2023
217	Cartereau, M; Leriche, A; Medail, F; Baumel, A	2023	Tree biodiversity of warm drylands is likely to decline in a drier world	Global Change Biology	Various tree species in warm drylands	1100	IPCC AR5 (RCP4.5/8.5)	Global	Global	d	GLM and GAM	conservation	no mention	Cartereau et al.	2023
218	Vergara, AJ; Cieza-Tarrillo, D; Ocana, C; Quiñonez, L; Idrogo-Vasquez, G; Muñoz-Astecker, LD; Auquiñivin-Silva, EA; Cruzalegui, RJ; Arbizu, CI	2023	Current and Future Spatial Distribution of the Genus Cinchona in Peru: Opportunities for Conservation in the Face of Climate Change	Sustainability	Cinchona spp.	18	IPCC AR5 (RCP4.5/8.5)	Peru	South America	i	MaxEnt Models	conservation	mixed	Vergara et al.	2023
219	Jandl, R; Foldal, CB; Ledermann, T; Kindermann, G	2023	European Beech Forests in Austria-Current Distribution and Possible Future Habitat	Forests	Fagus sylvatica	1	IPCC AR5 (RCP4.5/8.5)	Austria	Europe	i	Other	management	no mention	Jandl et al.	2023
220	Sanczuk, P; De Pauw, K; De Lombaerde, E; Luoto, M; Meeussen, C; Govaert, S; Vanneste, T; Depauw, L; Brunet, J; Cousins, SAO; Gasperini, C; Hedwall, PO; Iacopetti, G; Lenoir, J; Plue, J; Selvi, F; Spicher, F; Uria-Diez, J; Verheyen, K; Vangansbeke, P; De Frenne, P	2023	Microclimate and forest density drive plant population dynamics under climate change	Nature Climate Change	Oxalis acetosella, Carex sylvatica, Vinca minor, Poa nemoralis, Allium ursinum, Deschampsia cespitosa, Geranium sylvaticum, Geranium robertianum, Geum urbanum, Alliaria petiolata, Urtica dioica	12	IPCC AR5 (RCP8.5)	Europe (various biogeographical regions)	Europe	varies	Other	conservation	mixed	Sanczuk et al.	2023
221	Babu, KN; Jetty, S; Ayushi, K; Gour, R; Mandyam, S; Ayyappan, N; Parthasarathy, N	2024	Integration of community ecology and habitat suitability modelling for restoration and conservation of two endemic tree species from the Western Ghats, India	Trees	Terminalia paniculata, Lagerstroemia microcarpa	2	Not mentioned	Western Ghats, India	Asia	d	MaxEnt Models	conservation	no mention	Babu et al.	2024
222	Esser, LF; Weldemariam, EC	2023	Climate changes could jeopardize a main source of livelihood in Africa?s drylands	Journal for Nature Conservation	Boswellia spp.	5	IPCC AR6 (SSP2-4.5/3-7.0)	Sub-Saharan Africa	Africa	d	Ensemble Models	economic: plantation or reforestation	south	Esser, L. F. & Weldemariam, E. C.	2023
223	Cordeiro, AL; Tomaz, JS; Bezerra, CD; Meneses, CHSG; Meneses, G; de Aguiar, AV; Wrege, MS; Ramos, SLF; Lopes, R; Fraxe, TDP; Lopes, MTG	2023	Prediction of the geographic distribution and conservation of Amazonian palm trees Astrocaryum acaule and Astrocaryum aculeatum	REVISTA ARVORE	Astrocaryum acaule, Astrocaryum aculeatum	2	IPCC AR5 (RCP2.6/4.5/6.0/8.5)	Amazon	South America	varies	Other SDMs	conservation	mixed	Cordeiro et al.	2023
224	Tian, PP; Liu, YF; Ou, J	2023	Meta-analysis of the impact of future climate change on the area of woody plant habitats in China	Frontiers in Plant Science	Dalbergia, Cupressus, Xanthoceras, Camellia, Cassia, Fokienia, and other woody plants in China	114	IPCC AR5 (RCP2.6/4.5/6.0/8.5), IPCC AR6 (SSP1-26/2-45/3-70/5-85)	China	Asia	varies	MaxEnt Models	conservation	mixed	Tian et al.	2023
225	Chen, X; Xiao, KT; Deng, RX; Wu, L; Cui, LJ; Ning, H; Ai, XR; Chen, H	2024	Projecting the future redistribution of Pinus koraiensis (Pinaceae: Pinoideae: Pinus) in China using machine learning	Frontiers in Forests and Global Change	Pinus koraiensis	1	IPCC AR6 (SSP1-26/2-45/3-70/5-85)	China	Asia	varies	Random Forest & Decision Trees	conservation	north	Chen et al.	2024
226	Xiao, F; She, YC; She, JY; Zhang, JM; Zhang, X; Luo, CY	2022	Assessing habitat suitability and selecting optimal habitats for relict tree Cathaya argyrophylla in Hunan, China: Integrating pollen size, environmental factors, and niche modeling for conservation	Ecological Indicators	Cathaya argyrophylla	1	IPCC AR6 (SSP1-26/2-45/3-70/5-85)	Hunan, China	Asia	d	MaxEnt Models	conservation	southeast	Xiao et al.	2022
227	McKeon, CM; Kelly, R; Börger, L; De Palma, A; Buckley, YM	2023	Human land use is comparable to climate as a driver of global plant occurrence and abundance across life forms	Global Ecology and Biogeography	Various terrestrial plants	4804	Not mentioned	Global	Global	varies	GLM and GAM	conservation	no mention	McKeon et al.	2023
228	Tourville, J; Dovciak, M	2023	Small mammal granivory as a biotic filter for tree establishment beyond elevation range boundaries	Plant Ecology	Fagus grandifolia, Acer saccharum, Betula alleghaniensis, Picea rubens	5	Not mentioned	Northeastern United States	North America		Other	invasive	upslope	Tourville, J. & Dovciak, M.	2023
229	Yang, Q; Bader, MY; Feng, G; Li, JL; Zhang, DX; Long, WX	2023	Mapping species assemblages of tropical forests at different hierarchical levels based on multivariate regression trees	Forest Ecosystems	Tropical forest tree species	Multiple	Not mentioned	Hainan, China	Asia		Multivariate Regression Trees (Other)	management	no mention	Yang et al.	2023b
230	Hinze, J; Albrecht, A; Michiels, HG	2023	Climate-Adapted Potential Vegetation-A European Multiclass Model Estimating the Future Potential of Natural Vegetation	Forests	Multiple vegetation types	Multiple	IPCC AR5 (RCP4.5/8.5)	Europe	Europe	varies	Random Forest & Decision Trees	conservation	mixed	Hinze et al.	2023
231	Matsuba, M; Fukasawa, K; Aoki, S; Akasaka, M; Ishihama, F	2024	Scalable phylogenetic Gaussian process models improve the detectability of environmental signals on local extinctions for many Red List species	Methods in Ecology and Evolution	1010 endangered vascular plant taxa	1010	Not mentioned	Japan	Asia		Phylogenetic Gaussian Process Models	conservation	no mention	Matsuba et al.	2024
232	de Groot, M; Kozamernik, E; Kermavnar, J; Kolsek, M; Marinsek, A; Repe, AN; Kutnar, L	2024	Importance of Habitat Context in Modelling Risk Maps for Two Established Invasive Alien Plant Species: The Case of Ailanthus altissima and Phytolacca americana in Slovenia (Europe)	Plants	Ailanthus altissima, Phytolacca americana	2	Not mentioned	Slovenia	Europe	i	GLM and GAM	invasive	no mention	de Groot et al.	2024
233	Xie, CP; Tian, ER; Jim, CY; Liu, DW; Hu, ZK	2022	Effects of climate-change scenarios on the distribution patterns of Castanea henryi	Ecology and Evolution	Castanea henryi	1	IPCC AR6 (SSP1-26/2-45/3-70/5-85)	China	Asia	varies	MaxEnt Models	conservation	north	Xie et al.	2022
234	Walas, L; Alipour, S; Haq, SM; Alamri, S	2024	The potential range of west Asian apple species Malus orientalis Uglitzk. under climate change	BMC Plant Biology	Malus orientalis	1	IPCC AR5 (RCP4.5/8.5)	Turkey, Armenia, Georgia, Russia, Iran	Asia	d	MaxEnt Models	conservation	north	Walas et al.	2024
235	Zhang, HH; Zhang, XK; Zhang, GS; Sun, X; Chen, SL; Huang, LF	2024	Assessing the quality ecology of endemic tree species in China based on machine learning models and UPLC methods: The example of Eucommia ulmoides Oliv.	Journal of Cleaner Production	Eucommia ulmoides	1	IPCC AR6 (SSP1-26/2-45/3-70/5-85)	China	Asia	d	MaxEnt Models, Random Forest & Decision Trees, Ensemble Models	conservation	north	Zhang et al.	2024b
236	Romero-Sanchez, ME; Velasco-Garcia, MV; Perez-Miranda, R; Velasco-Bautista, E; Gonzalez-Hernandez, A	2022	Different Modelling Approaches to Determine Suitable Areas for Conserving Egg-Cone Pine (Pinus oocarpa Schiede) Plus Trees in the Central Part of Mexico	Forests	Pinus oocarpa	1		Central Mexico	North America		MaxEnt Models, Random Forest & Decision Trees, GLM and GAM	conservation	no mention	Romero-Sanchez et al.	2022
237	Buonincontri, MP; Bosso, L; Smeraldo, S; Chiusano, ML; Pasta, S; Di Pasquale, G	2023	Shedding light on the effects of climate and anthropogenic pressures on the disappearance of Fagus sylvatica in the Italian lowlands: evidence from archaeo-anthracology and spatial analyses	Science of the Total Environment	Fagus sylvatica	1		Italian Peninsula	Europe	d	Ensemble Models, MaxEnt Models	conservation	upslope	Buonincontri et al.	2023
238	Mellert, KH; Seho, M	2022	Suitability of Fagus orientalis Lipsky at marginal Fagus sylvatica L. forest sites in Southern Germany	iForest	Fagus sylvatica, Fagus orientalis	2	IPCC AR5 (RCP4.5)	Southern Germany	Europe	varies	CLIMEX and BIOCLIM	management	north	Mellert, K. H. & Seho, M.	2022
239	Calvia, G; Hidalgo, PJ; López-Tirado, J; Farris, E; Fenu, G; Bacchetta, G	2024	From current to potential distribution: the case of Taxus baccata (Taxaceae, Pinales) on the island of Sardinia (Italy)	Plant Biosystems	Taxus baccata	1	IPCC AR6 (SSP2-45/5-85)	Sardinia, Italy	Europe	d	MaxEnt Models	conservation	north	Calvia et al.	2024
240	Mori, E; Rustici, P; Dapporto, L; Pasquali, L; Petrucci, F; Mazza, G	2022	Invasions by the palm borer moth Paysandisia archon in Italy and assessment of its trophic spectrum	Biological Invasions	Chamaerops humilis, Phoenix theophrasti	2	IPCC AR5 (RCP2.6/8.5)	Italy	Europe	i	Ensemble Models, MaxEnt Models, GLM and GAM, Random Forest & Decision Trees	invasive	no mention	Mori et al.	2022
241	Engay-Gutierrez, KG; Espaldon, MVO; Tiburan, CL; Villanueva-Peyraube, JD; Macandog, DM; Sobremisana, MJ	2023	Predicting Species Occurrence of Litsea leytensis Merr. in the Provinces of Laguna and Quezon, Philippines	Journal of Environmental Science and Management	Litsea leytensis	1		Laguna and Quezon, Philippines	Asia		MaxEnt Models	conservation	no mention	Engay-Gutierrez et al.	2023
242	Iralu, V; Mir, AH; Adhikari, D; Choudhury, H; Upadhaya, K	2023	Complementing habitat distribution model with land use land cover for conservation of the rare and threatened tree Magnolia punduana Hk. f & Th. in northeast India	Landscape and Ecological Engineering	Magnolia punduana	1		Northeast India	Asia		MaxEnt Models	conservation	no mention	Iralu et al.	2023
243	Brinckwirth, C; Klimas, CA; Cortez, C; Nuñez, J; Perez-Morales, DW; Breceda, A; González-Rodríguez, A; Alvarez-Clare, S	2023	Environmental factors can influence spatial aggregation and acorn production in the endemic and endangered oak Quercus brandegeei in Mexico	Botanical Sciences	Quercus brandegeei	1		Baja California Sur, Mexico	North America	d	GLM and GAM	conservation	no mention	Brinckwirth et al.	2023
244	Wang, P; Luo, WX; Zhang, QY; Han, SX; Jin, Z; Liu, JC; Li, ZF; Tao, JP	2024	Assessing the impact of climate change on three Populus species in China: Distribution patterns and implications	Global Ecology and Conservation	Populus tomentosa, Populus cathayana, Populus lasiocarpa	3	IPCC AR6 (SSP1-26/2-45/3-70/5-85)	China	Asia	i	GLM and GAM, Random Forest & Decision Trees, MaxEnt Models	management	north	Wang et al.	2024b
245	Wani, SA; Mugal, MA; Dar, FA; Reddy, CS; Rashid, I; Khuroo, AA	2023	Biodiversity data synthesis on trees of Indian Himalayan Region: Policy and management implications	Global Ecology and Conservation	Multiple species (2199 species)	2199		Indian Himalayan Region	Asia			conservation, management	no mention	Wani et al.	2023
246	Moya-Moraga, MR; Pérez-Ruíz, C	2022	Application of MaxEnt Modeling and HRM Analysis to Support the Conservation and Domestication of Gevuina avellana Mol. in Central Chile	Plants	Gevuina avellana	1	IPCC AR6 (SSP1-26/2-45/3-70/5-85)	Central Chile	South America	d	MaxEnt Models	conservation	upslope	Moya-Moraga & Perez-Ruis	2022
247	Martínez, D; Chadwick, C; Plaza-Aguilar, A	2023	The Time of Emergence (ToE) of the Andean Mediterranean sclerophyllous forest of Quillaja saponaria (Mol.) and Lithraea caustica (Mol.) Hox. & Arn	Forest Ecology and Management	Quillaja saponaria, Lithraea caustica	2	IPCC AR6 (SSP2-45/5-85)	Andean Mediterranean, Central Chile	South America	d	Other	conservation	mixed	Martínez et al.	2023
248	Jian, SQ; Zhu, TS; Hu, CH	2022	Integrating potential distribution of dominant vegetation and land use into ecological restoration in the Yellow River Basin, China	Journal of Mountain Science	Nitraria tangutorum, Platycladus orientalis, Stipa bungeana, Robinia pseudoacacia, Ostryopsis davidiana, Quercus liaotungensis, Caragana korshinskii, Artemisia gmelinii, Hippophae rhamnoides, Pinus tabulaeformis	10		Yellow River Basin, China	Asia	varies	MaxEnt Models, Other Machine Learning Models (GARP)	conservation	mixed	Jian et al.	2022
249	Yu, HL; Wang, TJ; Skidmore, A; Heurich, M; Bässler, C	2023	How future climate and tree distribution changes shape the biodiversity of macrofungi across Europe	Diversity and Distributions	Macrofungi species (1845 species)	28	IPCC AR4 (A1(A1B)/A2/B1/B2)	Europe	Europe	varies	Ensemble Models	conservation	mixed	Yu et al.	2023
250	Zhao, YR; O'Neill, GA; Wang, TL	2023	Predicting fundamental climate niches of forest trees based on species occurrence data	Ecological Indicators	Pinus contorta, Pseudotsuga menziesii	2	Not mentioned	Global	Global		Random Forest, MaxEnt	approach: new or improved	not explicitly mentioned	Zhao et al.	2023b
251	Ndao, B; Leroux, L; Hema, A; Diouf, AA; Bégué, A; Sambou, B	2022	Tree species diversity analysis using species distribution models: A Faidherbia albida parkland case study in Senegal	Ecological Indicators	Faidherbia albida	1	Others	Senegal	Africa	varies	Other SDMs	economic: plantation or reforestation	no mention	Ndao et al.	2022
252	Gupta, R; Sharma, LK; Rajkumar, M; Mohammad, N; Khan, ML	2023	Predicting habitat suitability of Litsea glutinosa: a declining tree species, under the current and future climate change scenarios in India	Landscape and Ecological Engineering	Litsea glutinosa	1	IPCC AR6 (SSP1-26/2-45/3-70/5-85)	India	Asia	i	MaxEnt Models	conservation	north	Gupta et al.	2023
253	Huang, QL; Liu, HY; Li, CS; Zhu, XR; Yuan, ZS; Lai, JL; Cao, MH; Huang, ZB; Yang, YS; Zhuo, SL; Lue, ZW; Zhang, GF	2024	Predicting the geographical distribution and niche characteristics of Cotoneaster multiflorus based on future climate change	Frontiers in Plant Science	Cotoneaster multiflorus	1	IPCC AR6 (SSP1-26/2-45/3-70/5-85)	China	Asia	i	MaxEnt Models	conservation	north	Huang et al.	2024a
254	Mathias, S; van Galen, LG; Jarvie, S; Larcombe, MJ	2023	Range reshuffling: Climate change, invasive species, and the case of Nothofagus forests in Aotearoa New Zealand	Diversity and Distributions	Nothofagus cliffortioides, Nothofagus fusca, Nothofagus menziesii, Nothofagus solandri, Nothofagus truncata	5	IPCC AR5 (RCP2.6/4.5/6.0/8.5)	New Zealand	Oceania	varies	SDMs (Species Distribution Models)	conservation	mixed	Mathias et al.	2023
255	Hu, XG; Chen, JH; Chen, QY; Yang, Y; Lin, YH; Jin, ZL; Sha, LQ; Lin, EP; Yousry, E; Huang, HH	2024	The Spatial Shifts and Vulnerability Assessment of Ecological Niches under Climate Change Scenarios for Betula luminifera, a Fast-Growing Precious Tree in China	Plants	Betula luminifera	1	IPCC AR6 (SSP1-26/2-45/3-70/5-85)	China	Asia	d	Ensemble Models	economic: plantation or reforestation	no mention	Hu et al.	2024
256	Zhao, YR; O'Neill, GA; Coops, NC; Wang, TL	2024	Predicting the site productivity of forest tree species using climate niche models	Forest Ecology and Management	Pinus contorta, Pseudotsuga menziesii	2	IPCC AR5 (RCP2.6/4.5/6.0/8.5)	British Columbia	North America		Random Forest & MaxEnt	management	north	Zhao et al.	2024a
257	Puchalka, R; Paz-Dyderska, S; Jagodzinski, AM; Sádlo, J; Vítková, M; Klisz, M; Koniakin, S; Prokopuk, Y; Netsvetov, M; Nicolescu, VN; Zlatanov, T; Mionskowskij, M; Dyderski, MK	2023	Predicted range shifts of alien tree species in Europe	Agricultural and Forest Meteorology	Abies grandis, Picea sitchensis, Pinus contorta, Pinus strobus, Pseudotsuga menziesii, Thuja plicata, Acer negundo, Ailanthus altissima, Fraxinus pennsylvanica, Juglans nigra, Prunus serotina, Quercus rubra	12	IPCC AR6 (SSP1-26, SSP2-45, SSP3-70, SSP5-85)	Europe	Europe	varies	MaxEnt	invasive	varied; conifers contracting, deciduous trees expanding	Puchalka et al.	2023
258	Xie, CP; Li, M; Jim, CY; Liu, DW	2023	Spatio-temporal patterns of an invasive species Mimosa bimucronata (DC.) Kuntze under different climate scenarios in China	Frontiers in Forests and Global Change	Mimosa bimucronata	1	Others (double CO2 concentration)	South China (Guangdong, Guangxi, Hainan, Fujian)	Asia	i	BIOCLIM, DOMAIN	invasive	southeastern coastal and northern parts of south china	Xie et al.	2023a
259	Gao, ML; Zhao, GH; Zhang, SN; Wang, ZR; Wen, XY; Liu, L; Zhang, C; Tie, N; Sa, R	2023	Priority conservation area of Larix gmelinii under climate change: application of an ensemble modeling	Frontiers in Plant Science	Larix gmelinii	1	IPCC AR6 (SSP1-26, SSP2-45, SSP5-85)	Greater Khingan Mountains, Xiaoxing'an Mountains, Northeast China	Asia	d	Ensemble Models, Biomod2	conservation	higher latitudes in greater khingan mountains	Gao et al.	2023
260	Wang, M; Hu, ZW; Wang, YC; Zhao, WJ	2023	Spatial Distribution Characteristics of Suitable Planting Areas for Pyrus Species under Climate Change in China	Plants	Pyrus bretschneideri, Pyrus pyrifolia, Pyrus ussuriensis, Pyrus sinkiangensis, Pyrus pashia	5	IPCC AR6 (SSP1-26, SSP2-45, SSP3-70, SSP5-85)	China	Asia	varies	MaxEnt	management	high latitude shift for most species	Wang et al.	2023e
261	Tadesse, Z; Nemomissa, S; Lemessa, D	2023	Predicting the distributions of Pouteria adolfi-friederici and Prunus africana tree species under current and future climate change scenarios in Ethiopia	African Journal of Ecology	Pouteria adolfi-friederici, Prunus africana	2	IPCC AR5 (RCP4.5, RCP8.5)	Ethiopia	Africa	d	MaxEnt	conservation	northward shift	Tadesse et al.	2023
262	Feng, J; Wang, BL; Xian, MR; Zhou, SX; Huang, CD; Cui, XL	2023	Prediction of future potential distributions of Pinus yunnanensis varieties under climate change	Frontiers in Forests and Global Change	Pinus yunnanensis (var. yunnanensis, var. pygmaea, var. tenuifolia)	3	IPCC AR6 (SSP1-26, SSP2-45, SSP3-70, SSP5-85)	Southwest China	Asia	d	MaxEnt	conservation	higher latitudes	Feng et al.	2023
263	Zhong, XR; Zhang, L; Zhang, JB; He, LR; Sun, RX	2023	Maxent Modeling for Predicting the Potential Geographical Distribution of Castanopsis carlesii under Various Climate Change Scenarios in China	Forests	Castanopsis carlesii	1	IPCC AR6 (SSP1-26/2-45/3-70/5-85)	China	Asia	varies	MaxEnt Models	management	north	Zhong et al.	2023
264	Zwiener, VP; Alves, VA	2023	Community-level predictions in a megadiverse hotspot: comparison of stacked species distribution models to forest inventory data	Journal of Plant Ecology	1499 tree species	1499		Atlantic Forest, Brazil	South America		Ensemble Models	conservation	no mention	Zwiener, V. P. & Alves, V. A.	2023
265	Getaneh, ZA; Demissew, S; Woldu, Z; Aynekulu, E	2023	Predicting the potential geographical distribution of Osyris quadripartita Decn. (Santalaceae) in Ethiopia under climate change scenarios	Brazilian Journal of Botany	Osyris quadripartita	1	IPCC AR5 (RCP4.5/8.5)	Ethiopia	Africa	d	MaxEnt Models	conservation	no mention	Getaneh et al.	2023
266	Bataillard, L; Eriksen, A; de Melo, FR; Milagres, AP; Devineau, O; Vital, OV	2024	Using ecological niche modelling to prioritise areas for conservation of the critically endangered Buffy‐Headed marmoset (Callithrix flaviceps)	Ecology and Evolution	Callithrix flaviceps	1	IPCC AR5 (RCP4.5/8.5)	Atlantic Forest, Brazil	South America		Ensemble Models	conservation	no mention	Bataillard et al.	2024
267	Cárdenas, GP; Bravo, N; Barboza, E; Salazar, W; Ocaña, J; Vázquez, M; Lobato, R; Injante, P; Arbizu, CI	2023	Current and Future Distribution of Shihuahuaco (Dipteryx spp.) under Climate Change Scenarios in the Central-Eastern Amazon of Peru	Sustainability	Dipteryx spp.	3	IPCC AR6 (SSP1-26/2-45/3-70/5-85)	Central-Eastern Amazon, Peru	South America	varies	MaxEnt Models	conservation	north	Cárdenas et al.	2023
268	Biaou, S; Gouwakinnou, GN; Noulekoun, F; Salako, KV; Kpoviwanou, JMRH; Houehanou, TD; Biaou, HSS	2023	Incorporating intraspecific variation into species distribution models improves climate change analyses of a widespread West African tree species (Pterocarpus erinaceus Poir, Fabaceae)	Global Ecology and Conservation	Pterocarpus erinaceus	1	IPCC AR6 (SSP1-2.6, SSP2-4.5, SSP5-8.5)	Benin	Africa	i	MaxEnt	conservation	upward shift (sgz moving towards sz)	Biaou et al.	2023
269	Yilmaz, OY; Akkemik,Ü; Dogan, ÖH; Yilmaz, H; Sevgi, O; Sevgi, E	2024	The missing part of the past, current, and future distribution model of Quercus ilex L.: the eastern edge	iForest	Quercus ilex	1	IPCC AR5 (RCP4.5, RCP8.5), IPCC AR6 (SSP2-4.5, SSP5-8.5)	Turkey (Black Sea and Aegean regions)	Europe	i	Boosted Regression Trees	conservation	north	Yilmaz et al.	2024
270	Ni, M; Vellend, M	2024	Soil properties constrain predicted poleward migration of plants under climate change	New Phytologist	1870 plant species	1870	IPCC AR6 (SSP2-4.5, SSP5-8.5)	Eastern North America	North America	varies	Species Distribution Models	conservation	north	Ni, M. & Vellend, M.	2024
271	Zhou, YR; Lu, X; Zhang, GF	2023	Potentially differential impacts on niche overlap between Chinese endangered Zelkova schneideriana and its associated tree species under climate change	Frontiers in Ecology and Evolution	Pinus massoniana	1	SSP1-2.6, SSP2-4.5, SSP3-7.0, SSP5-8.5	China	Asia	d	MaxEnt	conservation, habitat suitability prediction	higher latitudes	Zhou et al.	2023
272	Hama, AA; Khwarahm, NR	2023	Predictive mapping of two endemic oak tree species under climate change scenarios in a semiarid region: Range overlap and implications for conservation	Ecological Informatics	Quercus infectoria, Quercus libani	2	IPCC AR6 (SSP1-2.6, SSP2-4.5, SSP5-8.5)	Kurdistan Region of Iraq (KRI)	Asia	d	MaxEnt Models	conservation	east, southeast	Hama & Khwarahm	2023
273	Jinga, P; Manyangadze, T	2024	Variable intraspecific response to climate change in a medicinally important African tree species, Vachellia sieberiana (DC.) (paperbark thorn)	Ecology and Evolution	Vachellia sieberiana (var. sieberiana, var. villosa, var. woodii)	3	IPCC AR6 (SSP2-4.5, SSP5-8.5)	Sudanian and Zambezian phytochoria	Africa	varies	Ensemble Models	conservation	north	Jinga, P. & Manyangadze, T.	2024
274	Shi, JY; Xia, MX; He, GQ; Gonzalez, NCT; Zhou, S; Lan, K; Ouyang, L; Shen, XB; Jiang, XL; Cao, FL; Li, H	2024	Predicting Quercus gilva distribution dynamics and its response to climate change induced by GHGs emission through MaxEnt modeling	Journal of Environmental Management	Quercus gilva	1	IPCC AR6 (SSP1-26/5-85)	China, Japan, South Korea	Asia	d	MaxEnt Models	conservation	upslope	Shi et al.	2024
275	Albrecht, AT; Heinen, H; Koch, O; de Avila, AL; Hinze, J	2024	The Range Potential of North American Tree Species in Europe	Forests	Abies grandis, Liriodendron tulipifera, Quercus rubra, Robinia pseudoacacia, Pinus ponderosa, Pseudotsuga menziesii	6	IPCC AR5 (RCP4.5/8.5)	Europe	Europe	varies	Ensemble Models	management	northeast	Albrecht et al.	2024
276	Zhang, PY; Liang, Y; Liu, B; Ma, TX; Wu, MM	2023	A coupled modelling framework for predicting tree species??altitudinal migration velocity in montane forest	Ecological Modelling	Betula platyphylla, Populus davidiana, Quercus mongolica, Pinus koraiensis, Fraxinus mandshurica, Acer pictum subsp. mono, Ulmus davidiana var. japonica, Tilia amurensis, Picea jezoensis var. microsperma, Abies nephrolepis, Betula ermanii, Larix olgensis	12	IPCC AR6 (SSP5-85)	Changbai Mountain	Asia	varies	Other SDMs or ENMs	conservation	upslope	Zhang et al.	2023b
277	Zhao, ZF; Chao, SG; Zhao, ZB; Jing, MX	2024	Climate Change Threatens the Habitat of Pinus massoniana in China	Forests	Pinus massoniana	1	IPCC AR6 (SSP1-26/2-45/3-70/5-85)	China	Asia	d	Ensemble Models	conservation	mixed	Zhao et al.	2024b
278	Goicolea, T; Adde, A; Broennimann, O; García-Viñas, JI; Gastón, A; Aroca-Fernández, MJ; Guisan, A; Mateo, RG	2024	Spatially-nested hierarchical species distribution models to overcome niche truncation in national-scale studies	Ecography	108 tree species	108	Four future climate scenarios (Not specified)	Spain, Switzerland	Europe	varies	Hierarchical Models	approach: new or improved	predicted distributions and shifts vary; greater impacts on spain (affected by climate change), niche truncation issues in switzerland	Goicolea et al.	2024
279	Aouinti, H; Moutahir, H; Touhami, I; Bellot, J; Khaldi, A	2022	Observed and Predicted Geographic Distribution of Acer monspessulanum L. Using the MaxEnt Model in the Context of Climate Change	Forests	Acer monspessulanum	1	IPCC AR5 (RCP4.5/8.5)	Mediterranean	Europe	d	MaxEnt Models	conservation	southwest	Aouinti et al.	2022
280	Patasaraiya, MK; Devi, RM; Sinha, B; Bisaria, J	2023	Predicting Impacts of Climate Change on Teak and Sal Forests in Central India Using Maximum Entropy Modeling	Forest Science	Tectona grandis, Shorea robusta	2	IPCC AR5 (RCP2.6, RCP8.5)	Central India	Asia	varies	MaxEnt Models	management	mixed	Patasaraiya et al.	2023
281	Geethika, E; Ravikanth, G; Siva, R	2024	Impacts of climate change on the distribution of Phyllanthus emblica Linn across Southeast Asia	Tropical Ecology	Phyllanthus emblica	1	IPCC AR5 (RCP2.6/4.5/6.0/8.5), IPCC AR6 (SSP1-26/2-45/3-70/5-85)	Southeast Asia	Asia	d	MaxEnt Models	conservation	north	Geethika et al.	2024
282	Örücü, ÖK; Azadi, H; Arslan, ES; Aksoy, ÖK; Choobchian, S; Nooghabi, SN; Stefanie, HI	2023	Predicting the distribution of European Hop Hornbeam: application of MaxEnt algorithm and climatic suitability models	European Journal of Forest Research	Ostrya carpinifolia	1	IPCC AR6 (SSP2-45, SSP5-85)	Europe	Europe	d	MaxEnt Models	conservation	north	Örücü et al.	2023
283	Zhang, Q; Shen, XB; Jiang, XL; Fan, TT; Liang, XC; Yan, WD	2023	MaxEnt Modeling for Predicting Suitable Habitat for Endangered Tree Keteleeria davidiana (Pinaceae) in China	Forests	Keteleeria davidiana	1	IPCC AR6 (SSP1-26, SSP5-85)	China	Asia	d	MaxEnt Models	conservation	no mention	Zhang et al.	2023c
284	Marchioro, CA; Krechemer, FD; dos Santos, KL; Siminski, A	2023	Biotic interactions under risk: climate change drives spatial mismatch between a critically endangered tree and its seed dispersers and predators	Climatic Change	Araucaria angustifolia	1	IPCC AR6 (SSP2-45, SSP5-85)	Brazilian Atlantic Forest	South America	d	Ecological Niche Models (ENM)	conservation	south	Marchioro et al.	2023
285	Yousefzadeh, H; Walas, L; Amirchakhmaghi, N; Alipour, S; Pouramin, M; Song, YG; Kozlowski, G	2024	Potential effects of climate change on future distribution of an endangered tree species, Acer mazandaranicum, in the Hyrcanian forest	Forest Ecology and Management	Acer mazandaranicum	1	IPCC AR5 (RCP2.6/4.5/6.0/8.5)	Hyrcanian forest	Asia	d	MaxEnt Models	conservation	upslope	Yousefzadeh et al.	2024
286	Song, HJ; Zhang, XZ; Wang, XY; Wang, Y; Li, S; Xu, YD	2023	Not the expected poleward migration: Impact of climate change scenarios on the distribution of two endemic evergreen broad-leaved Quercus species in China	Science of the Total Environment	Quercus baronii, Quercus dolicholepis	2	IPCC AR6 (SSP1-26/2-45/3-70/5-85)	China	Asia	d	Ensemble Models	conservation	north, southwest, upslope	Song et al.	2023
287	Ferretto, A; Smith, P; Genney, DR; Matthews, R; Hadizadeh, M; Brooker, R	2023	Modelling the future distribution of rare bryophytes in Scotland: the importance of the inclusion of habitat loss	Plant Ecology & Diversity	Campylopus shawii, Cephalozia loitlesbergeri, Cephalozia macrostachya, Pallavicinia lyellii, Sphagnum lindbergii, Sphagnum majus, Sphagnum pulchrum, Sphagnum riparium, Sphagnum strictum	9	IPCC AR4 (A1B)	Scotland	Europe	varies	Ensemble Models (MaxEnt, Random Forest, GLM, GAM, MARS, FDA, BRT)	conservation	mixed	Ferretto et al.	2023
288	Amagai, Y; Oguma, H; Ishihama, F	2022	Predicted scarcity of suitable habitat for alpine plant communities in northern Japan under climate change	Applied Vegetation Science	Pinus pumila, Sasa kurilensis	2	IPCC AR5 (RCP2.6/8.5)	Taisetsu Mountains, Hokkaido, Japan	Asia	d	Habitat Suitability Models	conservation	upslope	Amagai et al.	2022
289	Zhang, HT; Wang, WT	2023	Prediction of the Potential Distribution of the Endangered Species Meconopsis punicea Maxim under Future Climate Change Based on Four Species Distribution Models	Plants-Basel	Meconopsis punicea	1	SSP	Qinghai-Tibet Plateau	Asia	i	Generalized models, Random Forest, others	conservation	north	Zhang, H. T. & Wang, W. T.	2023a
290	Salariato, DL; Zuloaga, FO	2024	Unraveling the effects of climate change on the Patagonian genus Onuris (Brassicaceae: Eudemeae) at different phylogenetic scales	Acta Oecologica	Onuris alismatifolia, Onuris graminifolia, Onuris hatcheriana, Onuris papillosa, Onuris spegazziniana	5	CMIP6	Patagonia	South America	d	MaxEnt Models	conservation	south	Salariato, D. L. & Zuloaga, F. O.	2024
291	Noce, S; Cipriano, C; Santini, M	2023	Altitudinal shifting of major forest tree species in Italian mountains under climate change	Frontiers in Forests and Global Change	European beech, European larch, Turkey oak, Maritime pine	4	IPCC AR5 (RCP4.5/8.5)	Italian mountains, Northern and North-Eastern Apennines	Europe	varies	MaxEnt Models	conservation, management	upslope	Noce et al.	2023
292	Lin, L; Jiang, XL; Guo, KQ; Byrne, A; Deng, M	2023	Climate change impacts the distribution of Quercus section Cyclobalanopsis (Fagaceae), a keystone lineage in East Asian evergreen broadleaved forests	Plant Diversity	Quercus section Cyclobalanopsis	29	IPCC AR6 (SSP2-45, SSP5-85)	East Asia	Asia	varies	Species Distribution Models (SDMs)	conservation	north	Lin et al.	2023
293	Kenar, N; Kikvidze, Z	2023	Modelling the distribution of the Caucasian oak (Quercus macranthera) in Western Asia under future climate change scenarios	Botanica Serbica	Quercus macranthera	1	IPCC AR6 (SSP1-26/5-85)	Western Asia, Alborz Mountains (northern Iran), Great Caucasus Mountains	Asia	d	Random Forest	conservation	upslope	Kenar, N. & Kikvidze, Z.	2023
294	Bernardinis, GB; Cobos, ME; Brum, FT; Marques, MCM; Peterson, AT; Carlucci, MB; Zwiener, VP	2023	Ecological restoration and protection of remnants are key to the survival of the critically endangered Araucaria tree under climate change	Global Ecology and Conservation	Araucaria angustifolia	1	IPCC AR6 (SSP2-45, SSP5-85)	Southern Brazil	South America	d	MaxEnt Models	conservation	south	Bernardinis et al.	2023
295	Mirhashemi, H; Heydari, M; Ahmadi, K; Karami, O; Kavgaci, A; Matsui, T; Heung, B	2023	Species distribution models of Brant's oak (Quercus brantii Lindl.): The impact of spatial database on predicting the impacts of climate change	Ecological Engineering	Quercus brantii	1	IPCC AR5 (RCP2.6, RCP8.5)	Zagros forests, Western Iran	Asia	d	MaxEnt Models, Random Forest & Decision Trees, GLM and GAM, Artificial Neural Networks	conservation	upslope	Mirhashemi et al.	2023a
296	Shi, XD; Wang, JW; Zhang, L; Chen, SX; Zhao, AL; Ning, XD; Fan, GR; Wu, NS; Zhang, L; Wang, ZD	2023	Prediction of the potentially suitable areas of Litsea cubeba in China based on future climate change using the optimized MaxEnt model	Ecological Indicators	Litsea cubeba	1	SSP126, SSP370, SSP585	China	Asia	i	MaxEnt Models	economic: plantation or reforestation	north	Shi et al.	2023
297	Xie, CP; Chen, L; Li, M; Jim, CY; Liu, DW	2023	BIOCLIM Modeling for Predicting Suitable Habitat for Endangered Tree Tapiscia sinensis (Tapisciaceae) in China	Forests	Tapiscia sinensis	1	Hypothetical future climate scenario of doubled atmospheric CO2 concentrations for 2100	China	Asia	d	BIOCLIM Models	conservation	no mention	Xie et al.	2023b
298	Schofield, LN; Siegel, RB; Loffland, HL	2023	Modeling climate-driven range shifts in populations of two bird species limited by habitat independent of climate	Ecosphere	Not tree species, Bird species: Strix nebulosa, Empidonax traillii	2	A2	Sierra Nevada, California	North America	varies	Boosted Regression Trees	conservation	upslope, north	Schofield et al.	2023
299	Sandoval-Martínez, J; Badano, EI; Guerra-Coss, FA; Cano, JAF; Flores, J; Gelviz-Gelvez, SM; Barragán-Torres, F	2023	Selecting tree species to restore forest under climate change conditions: Complementing species distribution models with field experimentation	Journal of Environmental Management	Vachellia pennatula, Prosopis laevigata	2	SSP, RCP	Mexico	North America	varies	Maxent	restoration	no mention	Sandoval-Martínez et al.	2023
300	Munna, AH; Amuri, NA; Hieronimo, P; Woiso, DA	2023	Modelling ecological niches of Sclerocarya birrea subspecies in Tanzania under the current and future climates	Silva Fennica	Sclerocarya birrea subsp. caffra, Sclerocarya birrea subsp. multifoliata, Sclerocarya birrea subsp. birrea	3	RCP4.5, RCP8.5	Tanzania	Africa	d	MaxEnt Models	conservation	no mention	Munna et al.	2023
301	Jeong, YS; Lee, DS; Lee, DY; Park, YS	2024	Predicting potential occurrence of Adelges tsugae (Homoptera: Adelgidae) on a global scale under climate change scenarios using maximum entropy model	Global Ecology and Conservation	Tsuga spp., Picea spp.	2	IPCC AR6 (SSP1-26, SSP5-85)	Global	Global	varies	MaxEnt Models	invasive	north	Jeong et al.	2024
302	Dimobe, K; Ouédraogo, K; Annighöfer, P; Kollmann, J; Bayala, J; Hof, C; Schmidt, M; Goetze, D; Porembski, S; Thiombiano, A	2022	Climate change aggravates anthropogenic threats of the endangered savanna tree Pterocarpus erinaceus (Fabaceae) in Burkina Faso	Journal for Nature Conservation	Pterocarpus erinaceus	1	IPCC AR5 (RCP4.5, RCP8.5)	Burkina Faso	Africa	d	Ensemble Models	conservation	no mention	Dimobe et al.	2022
303	Benitez, G; Estrada-Contreras, I; Lascurain-Rangel, M; Gómez-Díaz, JA; Falfán, I; Quiroz-Guerrero, I; Equihua, M	2024	Potential distribution of wild edible fruit trees under climate change scenarios: promoting food security in a Neotropical region	Regional Environmental Change	Celtis caudata, Cordia dodecandra, Crataegus mexicana, Hymenaea courbaril, Manilkara sapota, Prunus serotina, Psidium guajava, Pouteria sapota, Pimenta dioica, Pithecellobium dulce	10	IPCC AR5 (RCP4.5/8.5)	Veracruz, Mexico	North America	varies	MaxLike	conservation	mixed	Benitez et al.	2024
304	Luo, MP; Chen, CH; Xiao, F; Yi, J; Zhou, WP; She, JY	2024	Distribution of suitable habitat of Firmiana danxiaensis H.H.Hsue and H.S.Kiu in China: An integrated analysis based on changes in climate and high forest thematic resolution land use	Ecological Indicators	Firmiana danxiaensis	1	IPCC AR6 (SSP1-26/2-45/3-70/5-85)	China	Asia	varies	MaxEnt Models	conservation	north	Luo et al.	2024
305	Trisurat, Y; Sutummawong, N; Roehrdanz, PR; Chitechote, A	2023	Climate Change Impacts on Species Composition and Floristic Regions in Thailand	Diversity	Pterocarpus macrocarpus, Canarium subulatum, Tectona grandis, Xylia xylocarpa var. kerri, Shorea siamensis, Shorea obtusa	201	IPCC AR6 (SSP2-4.5, SSP3-7.0, SSP5-8.5)	Thailand	Asia	varies	MaxEnt Models	conservation	mixed	Trisurat et al.	2023
306	Guiquan, S.; Feng, JL; Gong, S; Hao, WY; Kong, XK; Zhao, S; Zhao, YL; Jiang, XL	2023	Geographic distribution and impacts of climate change on the suitable habitats of Rhamnus utilis Decne in China	BMC Plant Biology	Rhamnus utilis	1	IPCC AR6 (SSP2-45)	China	Asia	varies	MaxEnt Models	conservation	upslope	Guiquan et al.	2023
307	J. Julio Camarero, Antonio Gazol, Santiago Sancho-Benages, Gabriel Sang羹esa-Barreda	2015	Know your limits? Climate extremes impact the range of Scots pine in unexpected places	Annals of Botany	Pinus sylvestris	1	NA	Spain, Sistema Ib矇rico range	Europe	varies	MaxEnt Models	conservation	no mention	Julio et al.	2015
308	Dong, H; Zhang, NN; Shen, SM; Zhu, SX; Fan, SB; Lu, Y	2023	Effects of Climate Change on the Spatial Distribution of the Threatened Species Rhododendron purdomii in Qinling-Daba Mountains of Central China: Implications for Conservation	Sustainability	Rhododendron purdomii	1	IPCC AR6 (SSP1-26, SSP5-85)	Qinling-Daba Mountains, China	Asia	varies	MaxEnt Models	conservation	north, east	Dong et al.	2023
309	Liu, YT; Wang, YQ; Guo, H; Wu, D; Wu, S; Xin, XB; Pei, SX	2024	Changes in Potentially Suitable Areas for Fruit Utilization of Acer truncatum in China under Climate Change	Forests	Acer truncatum	1	IPCC AR5 (RCP2.6, RCP8.5)	China	Asia	i	MaxEnt Models	economic: plantation or reforestation	north	Liu et al.	2024
310	Carrell, JD; Phinney, AI; Mueller, K; Bean, B	2023	Multiscale ecological niche modeling exhibits varying climate change impacts on habitat suitability of Madrean Pine-Oak trees	Frontiers in Ecology and Evolution	Quercus emoryi Torr., Quercus arizonica, Quercus grisea,Pinus leiophylla Schiede and Deppe,Pinus engelmannii Carriere,Pinus arizonica Engelm.,Pinus strobiformis Engelm.	7	SSP	Sierra Madre Occidental, Coronado National Forest	North America	d	Random Forest, Boosted Regression Tree, MaxEnt	conservation	mixed	Carrell et al.	2023
311	Núñez, CL; Clark, JS; Poulsen, JR	2024	Disturbance sensitivity shapes patterns of tree species distribution in Afrotropical lowland rainforests more than climate or soil	Ecology and Evolution	Entandophragma cylindricum, Entandophragma utile, Triplochiton scleroxylon, Milicia excelsa	4		Republic of Congo	Africa	varies	Hierarchical Models	conservation	no mention	Núñez et al.	2024
312	Li, GQ; Huang, JH	2022	Multi-Directional Rather Than Unidirectional Northward-Dominant Range Shifts Predicted under Climate Change for 99 Chinese Tree Species	Forests	99 Chinese Tree Species	99	IPCC AR5 (RCP2.6, RCP8.5)	China	Asia	varies	Bioclimatic Envelope Model	conservation	mixed	Li, G. Q. & Huang, J. H.	2022a
313	Pérez-Suárez, M; Ramírez-Albores, JE; Martinez-Campos, AR	2024	Predicting the impacts of climate change on potential suitability habitats of three Juniperus trees in Mexico	Plant Ecology	Juniperus jaliscana, Juniperus monticola, Juniperus pinchotii	3	IPCC AR6 (SSP2-45, SSP5-85)	Mexico	North America	d	MaxEnt Models	conservation	upslope	Pérez-Suárez et al.	2024
314	Mirhashemi, H; Heydari, M; Karami, O; Ahmadi, K; Mosavi, A	2023	Modeling Climate Change Effects on the Distribution of Oak Forests with Machine Learning	Forests	Quercus brantii	1	IPCC AR5 (RCP2.6, RCP8.5)	Zagros forests, Iran	Asia	d	Bayesian Models	conservation	upslope	Mirhashemi et al.	2023b
315	Esque, TC; Shryock, DF; Berry, GA; Chen, FC; DeFalco, LA; Lewicki, SM; Cunningham, BL; Gaylord, EJ; Poage, CS; Gantz, GE; Van Gaalen, RA; Gottsacker, B; McDonald, AM; Yoder, JB; Smith, CI; Nussear, KE	2023	Unprecedented distribution data for Joshua trees (Yucca brevifolia and Y. jaegeriana) reveal contemporary climate associations of a Mojave Desert icon	Frontiers in Ecology and Evolution	Yucca brevifolia, Yucca jaegeriana	2		Mojave Desert	North America	varies	Ensemble Models	conservation	mixed	Esque et al.	2023
316	Liu, DT; Yang, JB; Chen, SY; Sun, WB	2022	Potential distribution of threatened maples in China under climate change: Implications for conservation	Global Ecology and Conservation	Acer calcaratum, Acer chunii, Acer confertifolium, Acer crassum, Acer fenzelianum, Acer fulvescens, Acer gracilifolium, Acer griseum, Acer kungshanense, Acer kwangnanense, Acer leipoense, Acer oligocarpum, Acer pentaphyllum, Acer poliophyllum, Acer sino-oblongum, Acer sutchuenense, Acer tenellum, Acer tibetense, Acer yangbiense, Acer yui	20	IPCC AR6 (SSP1-26, SSP2-45, SSP5-85)	China	Asia	varies	MaxEnt Models	conservation	mixed	Liu et al.	2022
317	Ürker, O; Baykal, NU; Ada, E	2023	Increasing temperatures can pose an opportunity to recover endemic and endangered oriental sweetgum tree (Liquidambar orientalis Mill.) from extinction	Turkish Journal of Botany	Liquidambar orientalis	1	CMIP5 (Mid-Holocene, Present, 2070)	Southwestern T羹rkiye, Rhodes Island (Greece)	Europe, Asia	i	MaxEnt Models	conservation	north	Ürker et al.	2023
318	Obiakara, MC; Olubode, OS; Chukwuka, KS	2023	Climate change and the potential distribution of the invasive shrub, Leucaena leucocephala (Lam.) De Wit in Africa	Tropical Ecology	Leucaena leucocephala	1	IPCC AR5 (RCP4.5, RCP8.5)	Sub-Saharan Africa	Africa	d	MaxEnt Models	invasive	no mention	Obiakara et al.	2023
319	Yang, JT; Wu, QG; Dakhil, MA; Halmy, MWA; Bedair, H; Fouad, MS	2023	Towards Forest Conservation Planning: How Temperature Fluctuations Determine the Potential Distribution and Extinction Risk of Cupressus funebris Conifer Trees in China	Forests	Cupressus funebris	1	IPCC AR6 (SSP1-26, SSP5-85)	China	Asia	d	Ensemble Models	conservation	north	Yang et al.	2023a
320	Xu, WH; Jiang, J; Lin, HY; Chen, TY; Zhang, SY; Wang, TL	2023	Assessment of the impact of climate change on endangered conifer tree species by considering climate and soil dual suitability and interspecific competition	Science of the Total Environment	Chamaecyparis formosensis	1	SSP	Taiwan	Asia	d	RF	conservation	no mention	Xu et al.	2023
321	Hanz, DM; Cutts, V; Barajas-Barbosa, MP; Algar, A; Beierkuhnlein, C; Collart, F; Fernández-Palacios, JM; Field, R; Karger, DN; Kienle, DR; Kreft, H; Patiño, J; Schrodt, F; Steinbauer, MJ; Weigelt, P; Irl, SDH	2023	Effects of climate change on the distribution of plant species and plant functional strategies on the Canary Islands	Diversity and Distributions	Various endemic and nonendemic native plant species	502	IPCC AR6 (SSP1-26, SSP3-70, SSP5-85)	Canary Islands	Europe	varies	Bayesian Models	conservation	mixed	Hanz et al.	2023
322	Luna-Vega, Isolda; Alcántara-Ayala, Othón; Contreras-Medina, Raúl; Ríos-Muñoz, César A.	2012	Ecological niche modeling on the effect of climatic change and conservation of Ternstroemia lineata DC. (Ternstroemiaceae) in Mesoamerica	Botany	Ternstroemia lineata	1	IPCC AR4 (A2a/B2a)	Mesoamerica	North America	d	GARP	conservation	upslope	Luna-Vega et al.	2012
323	Rakotonirina, N; Nowak, MM; Lowry, PP II; Rakouth, HN; Rakouth, BR	2024	Will Dalbergia species survive climate change? Predicting the potential future distribution of threatened species in Madagascar	Global Ecology and Conservation	Dalbergia baronii, Dalbergia louvelii, Dalbergia maritima, Dalbergia normandii, Dalbergia orientalis	5	IPCC AR5 (RCP2.6/8.5)	Madagascar	Africa	d	MaxEnt Models	conservation	no mention	Rakotonirina et al.	2024
324	El Alaoui, O; Idri, A	2023	Predicting the potential distribution of wheatear birds using stacked generalization-based ensembles	Ecological Informatics	Oenanthe deserti, Oenanthe leucopyga, Oenanthe leucura, Oenanthe oenanthe	4	Other	Morocco	Africa		Ensemble Models	conservation	no mention	El Alaoui, O. & Idri, A.	2023
325	Ouyang, WX; Qiu, HQ; Chen, ZM; Wu, YH; Li, JJ	2023	Changes in the Potential Habitat Distribution of Typical Fire-Resistant Forest Species under Climate Change in the Subtropical Regions of China	Forests	Schima superba, Quercus glauca, Castanopsis eyrei, Symplocos sumuntia, Camellia oleifera, Photinia serratifolia	6	IPCC AR6 (SSP2-4.5)	China	Asia	varies	MaxEnt Models	conservation	north, northeast, northwest, southwest, southeast	Ouyang et al.	2023
326	Azrag, AGA; Mohamed, SA; Ndlela, S; Ekesi, S	2023	Invasion risk by fruit trees mealybug Rastrococcus invadens (Williams) (Homoptera: Pseudococcidae) under climate warming	Frontiers in Ecology and Evolution	Mangifera indica, Citrus spp.	2	IPCC AR6 (SSP2-4.5/5-8.5)	Africa, Asia, South America	Multiple	i	MaxEnt Models, Random Forest, Boosted Regression Trees, Support Vector Machines	invasive	no mention	Azrag et al.	2023
327	Yang, YJW; Lin, L; Tan, YH; Deng, M	2023	How Climate Change Impacts the Distribution of Lithocarpus hancei (Fagaceae), a Dominant Tree in East Asian Montane Cloud Forests	Forests	Lithocarpus hancei	1	IPCC AR6 (SSP1-2.6/2-4.5/3-7.0/5-8.5)	East and South China, North Indo-China, Southeast Himalayas	Asia	d	Random Forest	conservation	north	Yang et al.	2023c
328	Guyennon, A; Reineking, B; Salguero-Gomez, R; Dahlgren, J; Lehtonen, A; Ratcliffe, S; Ruiz-Benito, P; Zavala, MA; Kunstler, G	2023	Beyond mean fitness: Demographic stochasticity and resilience matter at tree species climatic edges	Global Ecology and Biogeography	Various European tree species	25	Other	Europe (Spain, France, Germany, Finland, Sweden)	Europe	varies	Integral Projection Model	conservation	mixed	Guyennon et al.	2023
329	Yan, MH; Si, JY; Dong, NC; Liu, BW; Tiamiyu, BB; Wang, HC; Yuan, HY	2023	Assessing the Potential Distribution of a Vulnerable Tree under Climate Change: Perkinsiodendron macgregorii (Chun) P.W.Fritsch (Styracaceae)	Sustainability	Perkinsiodendron macgregorii	1	IPCC AR5 (RCP2.6/8.5)	China	Asia	i	MaxEnt Models	conservation	no mention	Yan et al.	2023
330	Juan Gutiérrez, Adison Altamirano, Aníbal Pauchard, Paula Meli	2024	Proximity to forest plantations is associated with presence and abundance of invasive plants in landscapes of south-central Chile	NeoBiota	Acacia dealbata, Acacia melanoxylon, Eucalyptus globulus, Cytisus striatus, Rosa rubiginosa, Rubus ulmifolius, Teline monspessulana, Ulex europaeus	8		South-central Chile	South America	varies	Boosted Regression Trees	invasive	no mention	Gutiérrez et al.	2024
331	Giuseppe Antonio Catalano, Provvidenza Rita D’Urso, Federico Maci, Claudia Arcidiacono	2023	Influence of Parameters in SDM Application on Citrus Presence in Mediterranean Area	Sustainability	Citrus spp.	1		Syracuse, Sicily, Italy	Europe		MaxEnt Models, Ensemble Models, Random Forest & Decision Trees, Boosted Regression Trees, GLM and GAM	economic: plantation or reforestation	no mention	Giuseppe Antonio Catalano et al.	2023
332	Itzel Guzmán-Vázquez, José Francisco León-Cruz, Leopoldo Galicia	2023	Role of dispersal in the altitudinal migration of Pinus hartwegii and Abies religiosa in mountain systems	Frontiers in Ecology and Evolution	Pinus hartwegii, Abies religiosa	2		Iztaccihuatl volcano, central Mexico	North America	i	Mechanistic Model	conservation	upslope	Guzmán-Vázquez et al.	2023
333	Seung-Jae Lee, Dong-Bin Shin, Ah-Rim Lee, Seung-Hwan Oh	2023	Characteristics of Dieback of Pinus densiflora and Risk Assessment in the Wangpicheon Ecosystem and Landscape Conservation Area in Uljin, South Korea	Forests	Pinus densiflora	1		Wangpicheon Ecosystem and Landscape Conservation Area, Uljin, South Korea	Asia	varies	Ensemble Models (Random Forest, Generalized Boosting Model, Generalized Linear Model)	conservation	no mention	Lee et al.	2023c
334	Wang, Haolin ; Qi Liu, Dongwei Gui, Xinlong Feng, Jia Qu, Jianping Zhao, Guangyan Wang, Guanghui Wei	2023	Simulation of potential vegetation distribution in arid areas at regional scale	Catena	Populus euphratica, Tamarix spp.	2		Lower Tarim River Basin, Northwest China	Asia	varies	MaxEnt Models	conservation	no mention	Wang et al.	2023b
335	Wenjuan Yang, Yanhui Wang, Ashley A. Webb, Zengyuan Li, Xin Tian, Zongtao Han, Shunli Wang, Pengtao Yu	2018	Influence of climatic and geographic factors on the spatial distribution of Qinghai spruce forests in the dryland Qilian Mountains of Northwest China	Science of the Total Environment	Picea crassifolia	1		Qilian Mountains, Northwest China	Asia	varies	MaxEnt Models	conservation	upslope	Yang et al.	2018
336	Beth Crase, Peter A. Vesk, Adam Liedloff, Brendan A. Wintle	2015	Modelling both dominance and species distribution provides a more complete picture of changes to mangrove ecosystems under climate change	Global Change Biology	Sonneratia alba, Rhizophora stylosa, Ceriops tagal	3	Other (Sea Level Rise 0.5m and 1m)	Darwin Harbor, northern Australia	Australia	varies	Boosted Regression Trees	conservation	upslope	Crase et al.	2015
337	Wen J. Wang, Hong S. He, Frank R. Thompson III, Jacob S. Fraser, Brice B. Hanberry, William D. Dijak	2015	Importance of succession, harvest, and climate change in determining future composition in U.S. Central Hardwood Forests	Ecosphere	Quercus rubra, Acer saccharum, Fagus grandifolia, Tsuga canadensis, Prunus serotina, Fraxinus americana, Pinus strobus, Picea rubens, Quercus stellata, Quercus falcata, Liriodendron tulipifera, Liquidambar styraciflua, Pinus echinata, Pinus taeda, Juniperus virginiana, Quercus alba, Quercus prinus, Quercus velutina, Quercus coccinea, Acer rubrum, Carya glabra, Carya tomentosa, Carya ovata	23	IPCC AR4 (B1/A2/A1fi)	Central Hardwood Forest Region, U.S.	North America	varies	LANDIS PRO	conservation	mixed	Wang et al.	2015
338	Jumpei Toriyama, Shoji Hashimoto, Yoko Osone, Naoyuki Yamashita, Tatsuya Tsurita, Takanori Shimizu, Taku M. Saitoh, Shinji Sawano, Aleksi Lehtonen, Shigehiro Ishizuka	2021	Estimating spatial variation in the effects of climate change on the net primary production of Japanese cedar plantations based on modeled carbon dynamics	PLOS ONE	Cryptomeria japonica	1	IPCC AR5 (RCP2.6/8.5)	Japan	Asia	varies	Biome-BGC	conservation	no mention	Toriyama et al.	2021
