# Supplementary material for: Advancements in ecological niche models for forest adaptation to climate change: a comprehensive review
Source: Biol Rev Camb Philos Soc. 2025 Apr 3;100(4):1754–81. doi: 10.1111/brv.70023 (PMC12227795; doi:10.1111/brv.70023)
Supplement: Supplementary file 3 — Appendix S2. Geographic location information of the 281 lodgepole pine populations. [file BRV-100-1754-s001.csv]

id1	id2	lat	lon	el
1	AB_GSIMS_578	55.067	-118.733	670
2	AB_GSIMS_1956	49.667	-110.25	1160
3	AB_GSIMS_2186	54.717	-115.417	1160
4	AB_GSIMS_2193	53.9	-119.067	1220
5	AB_GSIMS_2206	54.65	-118.833	1021
6	AB_GSIMS_2212	54.417	-119	1189
7	AB_GSIMS_2235	55.633	-113.45	914
8	AB_GSIMS_2237	59.7	-117.983	731
9	AB_GSIMS_2424	49.917	-114.083	1432
10	AB_GSIMS_2426	51.333	-114.583	1371
11	AB_GSIMS_2428	52.167	-115.667	1676
12	AB_GSIMS_2430	53.083	-115.5	975
13	AB_GSIMS_2431	55.25	-116.167	792
14	AB_GSIMS_2432	56.167	-118.5	609
15	AB_GSIMS_2433	56.25	-118.917	609
16	AB_GSIMS_2437	55.083	-119.417	701
17	AB_GSIMS_2507	52.633	-116.083	1520
18	AB_GSIMS_2508	53.2	-117.533	1360
19	AB_GSIMS_2509	53.733	-116.583	1000
20	AB_GSIMS_2658	53.5	-116.167	1090
21	AB_GSIMS_2717	50.667	-115.083	1860
22	AB_GSIMS_2835	58.75	-115.417	825
23	AB_GSIMS_3116	54.033	-116.067	990
24	AB_GSIMS_3242	52.967	-115.917	1067
25	AB_GSIMS_3243	53.883	-116.833	1069
26	AB_GSIMS_3444	58.633	-118.8	625
27	AB_GSIMS_4021	56.55	-119.867	945
28	AB_GSIMS_4022	57.767	-116.533	755
29	AB_GSIMS_4968	53.683	-115.833	835
30	AB_GSIMS_5601	49.667	-110.167	1299
31	AB_GSIMS_5766	49.631	-114.637	1364
32	AB_GSIMS_5767	49.867	-114	1662
33	AB_GSIMS_5881	55.717	-119.667	791
34	AB_GSIMS_5907	56.7	-119.2	1025
35	AB_GSIMS_5908	56.333	-119.95	742
36	AB_GSIMS_5909	54.767	-119.4	1016
37	AB_GSIMS_5910	54.55	-119.2	1162
38	AB_GSIMS_6098	52.65	-115.1	940
39	AB_GSIMS_6099	52.501	-115.512	1152
40	AB_GSIMS_6110	52.079	-115.484	1655
41	AB_GSIMS_6111	52.178	-115.431	1476
42	AB_GSIMS_6112	51.957	-115.217	1392
43	AB_GSIMS_6115	57.72	-119.544	964
44	AB_GSIMS_6121	53.944	-119.314	1393
45	AB_GSIMS_6122	53.916	-118.911	1207
46	AB_GSIMS_6134	53.835	-119.614	1713
47	AB_GSIMS_6324	54.267	-116.867	900
48	AB_GSIMS_6328	58.565	-119.308	645
49	AB_GSIMS_6330	57.289	-118.409	699
50	AB_GSIMS_6333	57.237	-118.25	725
51	AB_GSIMS_6338	54.361	-116.184	940
52	AB_GSIMS_6339	55.013	-115.176	902
53	AB_GSIMS_6340	54.839	-116.448	905
54	AB_GSIMS_6343	52.5	-116.029	1586
55	AB_GSIMS_6345	55.526	-113.975	853
56	AB_GSIMS_6349	49.734	-114.447	2042
57	AB_GSIMS_6350	56.633	-119.209	1030
58	AB_GSIMS_6355	57.323	-118.961	992
59	AB_GSIMS_6356	54.74	-117.394	809
60	AB_GSIMS_6358	54.402	-115.561	1039
61	AB_GSIMS_6361	52.137	-116.859	1748
62	AB_GSIMS_6362	52.107	-116.568	1944
63	AB_GSIMS_6363	54.739	-115.902	1272
64	AB_Industry_260	51.577	-114.629	1200
65	AB_Industry_1384	51.14	-114.624	1263
66	AB_Industry_2931	53.054	-117.396	1707
67	AB_Industry_3344	49.575	-114.737	1500
68	AB_Industry_3824	53.331	-117.031	1140
69	AB_Industry_4121	52.952	-116.402	1330
70	AB_Industry_4144	53.272	-116.665	1060
71	AB_Industry_4172	53.04	-117.372	1700
72	AB_Industry_4188	53.127	-117.153	1400
73	AB_Industry_4193	50.157	-114.485	1872
74	AB_Industry_4424	52.938	-117.32	1870
75	AB_Industry_4726	53.054	-116.032	1245
76	AB_SRD_241	53.759	-116.894	1219
77	AB_SRD_334	56.466	-117.394	634
78	AB_SRD_910	53.672	-117.46	1219
79	AB_SRD_1034	52.275	-115.067	1067
80	AB_SRD_2206	54.371	-116.771	915
81	AB_SRD_2239	53.585	-117.018	1097
82	AB_SRD_2340	50.899	-114.7	1371
83	AB_SRD_2379	51.7	-115.212	1828
84	AB_SRD_2446	49.393	-114.332	1370
85	AB_SRD_2644	50.965	-114.903	1737
86	AB_SRD_3087	57.687	-115.719	639
87	AB_SRD_3283	49.043	-113.536	1400
88	AB_SRD_4032	49.619	-110.327	1458
89	AB_SRD_4348	55.658	-119.274	895
90	AB_SRD_4460	53.766	-117.7	1270
91	AB_SRD_4462	53.767	-117.204	1130
92	AB_SRD_4619	52.079	-115.983	1738
93	AB_SRD_4620	52.05	-115.936	1879
94	AB_SRD_4707	49.648	-110.304	1398
95	AB_SRD_4709	58.653	-117.475	782
96	AB_SRD_4711	51.031	-114.775	1403
97	AB_SRD_4731	51.482	-115.18	1744
98	AB_SRD_4732	51.467	-114.734	1388
99	AB_SRD_4743	56.923	-115.781	777
100	AB_SRD_4737	56.879	-116.103	749
101	AB_SRD_4738	54.596	-117.159	813
102	AB_SRD_4740	55.92	-116.566	723
103	BC_TSC_2100	55.067	-128.25	152
104	BC_TSC_2175	50.917	-120.083	1402
105	BC_TSC_2237	55.583	-123.583	732
106	BC_TSC_4791	54.967	-127.3	427
107	BC_TSC_5750	50.35	-118.033	700
108	BC_TSC_5801	49.25	-115.7	1400
109	BC_TSC_5802	49.583	-115.833	989
110	BC_TSC_10155	51.5	-117	1400
111	BC_TSC_14331	52.167	-124.183	1370
112	BC_TSC_19917	49.1	-115.933	1300
113	BC_TSC_25378	50.467	-118.95	1082
114	BC_TSC_27132	51.217	-119.75	1650
115	BC_TSC_28832	54.817	-128.287	200
116	BC_TSC_29146	56.917	-125.05	680
117	BC_TSC_30010	52.475	-123.792	1400
118	BC_TSC_30016	53.383	-132.033	50
119	BC_TSC_30466	51.317	-120.322	1350
120	BC_TSC_30588	49.817	-119.983	1280
121	BC_TSC_30659	51.683	-119.583	1000
122	BC_TSC_30759	55.417	-120.75	1050
123	BC_TSC_30881	50.2	-118.467	1400
124	BC_TSC_30896	50.567	-120.333	1100
125	BC_TSC_30921	53.017	-121.117	1030
126	BC_TSC_31146	53.25	-125.2	1240
127	BC_TSC_31258	50.839	-116.503	1440
128	BC_TSC_31838	49.633	-118.633	1670
129	BC_TSC_32008	51	-122.05	1550
130	BC_TSC_32013	51.15	-122.183	1350
131	BC_TSC_32151	55.483	-127.9	490
132	BC_TSC_32352	54.65	-127.35	1050
133	BC_TSC_32356	54.817	-127.7	925
134	BC_TSC_32361	54.767	-127	800
135	BC_TSC_32586	49.267	-120.767	1650
136	BC_TSC_32594	51.072	-118.833	1250
137	BC_TSC_32707	54.317	-123.183	800
138	BC_TSC_33180	51.483	-120.35	1270
139	BC_TSC_33286	49.4	-115.95	1500
140	BC_TSC_33351	49.717	-118.033	1750
141	BC_TSC_34837	49.367	-116.667	1700
142	BC_TSC_34982	57.5	-130.333	800
143	BC_TSC_34984	57.128	-130.36	700
144	BC_TSC_34994	54.817	-128.75	325
145	BC_TSC_35264	53.867	-122.033	900
146	BC_TSC_35648	49.217	-117.533	1100
147	BC_TSC_35696	49.267	-117.983	1370
148	BC_TSC_36033	50.483	-115.683	1000
149	BC_TSC_37355	49.5	-120.95	1100
150	BC_TSC_37721	53.533	-123.05	765
151	BC_TSC_39001	52.083	-121.05	1460
152	BC_TSC_39068	53.067	-121.45	1300
153	BC_TSC_39124	49.317	-116.267	1820
154	BC_TSC_39178	49.617	-115.283	1100
155	BC_TSC_39291	49.883	-119.7	1140
156	BC_TSC_39381	52.867	-119.283	850
157	BC_TSC_39394	52.767	-119.167	900
158	BC_TSC_39464	56.923	-121.404	815
159	BC_TSC_39525	51	-122.683	1530
160	BC_TSC_39538	51.133	-122.583	1860
161	BC_TSC_39561	59.933	-129.1	880
162	BC_TSC_40111	58.6	-122.717	482
163	BC_TSC_40303	55.617	-126.05	750
164	BC_TSC_40374	49.442	-119.1	800
165	BC_TSC_40379	49.567	-118.883	1300
166	BC_TSC_40411	53.267	-122	1220
167	BC_TSC_40413	53.204	-122.666	800
168	BC_TSC_40681	55.9	-126.467	1000
169	BC_TSC_40780	51.583	-119.733	500
170	BC_TSC_40905	49.167	-117.8	950
171	BC_TSC_40986	59.533	-123.683	480
172	BC_TSC_41276	49.783	-120.4	1585
173	BC_TSC_41511	49.617	-116.017	960
174	BC_TSC_42249	49.533	-120.017	1910
175	BC_TSC_42321	51.05	-120.567	1610
176	BC_TSC_42322	50.583	-120.533	1325
177	BC_TSC_42450	49.733	-121.017	1000
178	BC_TSC_42474	49.2	-124.4	750
179	BC_TSC_42629	51.517	-123.3	1560
180	BC_TSC_43118	56.383	-122.883	1375
181	BC_TSC_43121	55.917	-122.45	1000
182	BC_TSC_43171	49.95	-119.283	1360
183	BC_TSC_43262	50	-115.808	920
184	BC_TSC_43269	49.05	-116.033	1100
185	BC_TSC_43278	51.617	-119.983	710
186	BC_TSC_43288	53.783	-121.75	750
187	BC_TSC_43442	51.167	-117.1	1890
188	BC_TSC_43487	49.05	-115.283	850
189	BC_TSC_43489	49.383	-115.683	1975
190	BC_TSC_43690	50.5	-122.733	650
191	BC_TSC_43694	50.267	-122.85	400
192	BC_TSC_43988	56.45	-125.65	1300
193	BC_TSC_44028	50.7	-119.128	800
194	BC_TSC_44201	50.7	-119.183	777
195	BC_TSC_44272	56.067	-120.283	700
196	BC_TSC_44282	55.333	-121.932	775
197	BC_TSC_44283	54.917	-121.233	920
198	BC_TSC_44382	53.637	-124.147	1230
199	BC_TSC_44388	53.613	-124.206	1166
200	BC_TSC_44421	54.701	-124.714	750
201	BC_TSC_44487	51.833	-121.383	910
202	BC_TSC_44806	49.433	-115.525	915
203	BC_TSC_44998	50	-121.083	900
204	BC_TSC_45066	53.833	-132.1	60
205	BC_TSC_45082	50.633	-126.917	150
206	BC_TSC_45285	51.033	-120.317	1330
207	BC_TSC_45329	51.15	-120.183	850
208	BC_TSC_45357	55.283	-129.15	300
209	BC_TSC_45363	52.167	-121.65	1052
210	BC_TSC_45810	52.233	-123.95	1040
211	BC_TSC_45815	51.7	-122.617	1240
212	BC_TSC_46013	49.417	-124.65	100
213	BC_TSC_46097	49.567	-119.05	890
214	BC_TSC_46117	50.35	-119.05	1600
215	BC_TSC_46134	49.233	-124.667	500
216	BC_TSC_46221	49.3	-124.517	100
217	BC_TSC_47216	49.3	-117.917	1560
218	BC_TSC_47482	54.433	-128.583	180
219	BC_TSC_47830	52.333	-122.417	912
220	BC_TSC_47886	51.35	-121.383	1080
221	BC_TSC_47905	49.9	-118.2	560
222	BC_TSC_47906	57.183	-122.65	1165
223	BC_TSC_47963	51.5	-117.167	900
224	BC_TSC_47965	50.067	-115.85	1650
225	BC_TSC_48042	49.117	-117.583	1000
226	BC_TSC_48048	49.474	-117.852	1780
227	BC_TSC_48079	49.617	-120.433	1290
228	BC_TSC_48147	50.867	-123.383	1150
229	BC_TSC_48204	52.883	-125.667	1050
230	BC_TSC_48238	55.385	-124.716	1205
231	BC_TSC_48279	52.767	-122.133	690
232	BC_TSC_48304	49.8	-120.7	985
233	BC_TSC_48359	55.067	-126.283	740
234	BC_TSC_48390	53.317	-122.5	700
235	BC_TSC_48412	51.559	-117.21	1200
236	BC_TSC_48420	51.615	-123.105	1300
237	BC_TSC_48428	55.5	-123.793	1320
238	BC_TSC_48481	49.584	-120.381	1000
239	BC_TSC_48504	50.85	-120.4	1120
240	BC_TSC_48541	56.217	-122.1	830
241	BC_TSC_52014	53.1	-122.767	810
242	BC_TSC_52110	52.85	-122.617	890
243	BC_TSC_52193	53.958	-124.608	750
244	BC_TSC_52211	50.95	-122.3	1000
245	BC_TSC_52218	56.083	-124.317	750
246	BC_TSC_52219	49.483	-119.317	1400
247	BC_TSC_53017	53.836	-126.552	898
248	BC_TSC_53078	53.274	-124.503	1200
249	BC_TSC_53087	54.896	-125.212	750
250	BC_TSC_53113	54.077	-127.249	835
251	BC_TSC_53131	50.017	-120.113	1450
252	BC_TSC_53158	49.662	-120.552	1450
253	BC_TSC_53173	53.207	-123.359	1200
254	BC_TSC_53234	55.02	-124.236	1000
255	BC_TSC_53247	49.108	-120.377	1950
256	BC_TSC_53264	53.353	-125.647	960
257	BC_TSC_53280	53.21	-124.398	1225
258	BC_TSC_53286	49.296	-114.908	1200
259	BC_TSC_53298	52.585	-125.54	1210
260	BC_TSC_53308	51.333	-122.55	1620
261	BC_TSC_53313	52.353	-122.956	1230
262	BC_TSC_53351	50.184	-119.673	1655
263	BC_TSC_53360	53.828	-123.121	713
264	BC_TSC_53402	53.597	-124.856	950
265	BC_TSC_53411	54.758	-124.121	850
266	BC_TSC_53426	49.501	-120.659	790
267	BC_TSC_53438	52.686	-122.262	1360
268	BC_TSC_53454	54.765	-126.88	880
269	BC_TSC_53470	54.794	-123.817	900
270	BC_TSC_53506	52.912	-119.302	1500
271	BC_TSC_53516	49.439	-114.789	1750
272	BC_TSC_53522	51.927	-123.438	1098
273	BC_TSC_53527	51.696	-120.066	930
274	BC_TSC_53557	49.723	-118.93	1800
275	BC_TSC_53581	49.883	-118.921	1725
276	BC_TSC_53633	56.052	-124.599	850
277	BC_TSC_53635	54.592	-123.171	778
278	BC_TSC_53639	50.302	-120.894	1435
279	BC_TSC_53666	50.356	-120.651	1590
280	BC_TSC_53684	56.064	-124.563	1310
281	BC_TSC_53693	51.796	-120.536	1242
